# Supplementary material for: Comparative transcriptome analysis of matched primary and distant metastatic ovarian carcinoma
Source: BMC Cancer. 2019 Nov 19;19:1121. doi: 10.1186/s12885-019-6339-0 (PMC6862850; doi:10.1186/s12885-019-6339-0)
Supplement: Supplementary file 2 — Additional file 1: Table S1. The differentially expressed genes identified in our analysis. [file 12885_2019_6339_MOESM2_ESM.xlsx]

## Sheet: Taul1
Gene ID	chr	start	end	strand	mRNA Length(avg)	Gene Length(avg)	Copies in Genome	Symbol	Alias	Description	type	Unigene	GeneID	Ensembl	max RPKM	omentum vs. primary log2FC	omentum vs. primary P-value	omentum vs. primary FDR
NM_016734	chr9	36833272	37034476	-	8908	201204	1	PAX5	ALL3|BSAP	paired box 5	paired box 5	Hs.654464	5079	HPRD:01334	0.941309518	5.729483719	1.10E-13	7.42E-10
NM_001279	chr18	12254318	12277594	+	1049	23276	1	CIDEA	CIDE-A	cell death-inducing DFFA-like effector a	cell death-inducing DFFA-like effector a	Hs.249129	1149		13.38488155	5.124312765	4.83E-05	0.019860501
NM_003013	chr4	154701742	154710228	-	1989	8486	1	SFRP2	FRP-2|SARP1|SDF-5	secreted frizzled-related protein 2	secreted frizzled-related protein 2	Hs.481022	6423	HPRD:16041	129.9461855	4.133203759	7.98E-05	0.027812814
NM_001192	chr16	12058964	12061925	+	993	2961	1	TNFRSF17	BCM|BCMA|CD269|TNFRSF13A	tumor necrosis factor receptor superfamily, member 17	tumor necrosis factor receptor superfamily, member 17	Hs.2556	608	HPRD:00144	1.963746224	3.966379268	1.17E-05	0.005889338
NM_004950	chr12	91357456	91398803	-	1538	41347	1	EPYC	DSPG3|PGLB|Pg-Lb|SLRR3B	epiphycan	epiphycan	Hs.435680	1833	HPRD:15988	16.49207725	3.705317569	3.57E-06	0.002262791
NM_021570	chr9	96713909	96717608	-	1481	3699	1	BARX1	-	BARX homeobox 1	BARX homeobox 1	Hs.164960	56033	HPRD:16017	2.375772126	3.509671167	2.06E-07	0.000182201
NR_030755	chr22	23165270	23165365	+	95	95	1	MIR650	MIRN650|hsa-mir-650	microRNA 650	microRNA 650		723778	miRBase:MI0003665	358.5964912	3.47681286	2.28E-05	0.01045983
NM_004887	chr5	134906371	134914969	-	1972	8598	1	CXCL14	BMAC|BRAK|KEC|KS1|MIP-2g|MIP2G|NJAC|SCYB14	chemokine (C-X-C motif) ligand 14	chemokine (C-X-C motif) ligand 14	Hs.483444	9547	HPRD:16049	22.94249117	2.737094416	2.50E-06	0.00164954
NM_001167890	chrX	13587694	13651694	+	2431	64000	1	EGFL6	MAEG|W80	EGF-like-domain, multiple 6	EGF-like-domain, multiple 6	Hs.12844	25975	HPRD:02212	17.32787909	1.640738814	5.30E-05	0.020395007
NM_152547	chr5	180467225	180488523	+	3499	21298	1	BTNL9	BTN3|BTN8|VDLS1900	butyrophilin-like 9	butyrophilin-like 9	Hs.546502	153579	HPRD:12550	11.31434378	1.619778338	2.85E-06	0.00185179
NM_199351	chr1	166882441	166944561	-	8126	62120	1	ILDR2	C1orf32|dJ782G3.1	immunoglobulin-like domain containing receptor 2	immunoglobulin-like domain containing receptor 2	Hs.444835	387597	HPRD:12724	2.153581098	1.577455211	0.00030342	0.078074678
NM_001256099	chr8	104384661	104395232	+	1212	10571	1	CTHRC1	-	collagen triple helix repeat containing 1	collagen triple helix repeat containing 1	Hs.405614	115908	HPRD:16772	55.45165628	1.500842698	0.000134938	0.042437465
NM_001015051	chr6	45296054	45518819	+	5486	222765	1	RUNX2	AML3|CBF-alpha-1|CBFA1|CCD|CCD1|CLCD|OSF-2|OSF2|PEA2aA|PEBP2aA	runt-related transcription factor 2	runt-related transcription factor 2	Hs.535845	860	HPRD:02566	8.133498062	1.061931315	0.000310829	0.079555674
NM_001035	chr1	237205702	237997288	+	16364	791586	1	RYR2	ARVC2|ARVD2|RYR-2|RyR|VTSIP	ryanodine receptor 2 (cardiac)	ryanodine receptor 2 (cardiac)	Hs.109514	6262	HPRD:01619	4.518387246	-1.024627185	0.000316332	0.080535703
NM_001254758	chr11	126273311	126284536	+	1726	11225	1	ST3GAL4	CGS23|NANTA3|SAT3|SIAT4|SIAT4C|ST3GalIV|STZ	ST3 beta-galactoside alpha-2,3-sialyltransferase 4	ST3 beta-galactoside alpha-2,3-sialyltransferase 4	Hs.591947	6484	HPRD:00084	12.29239088	-1.154865755	0.000180868	0.052427874
NM_181847	chr12	47469490	47473734	-	3848	4244	1	AMIGO2	ALI1|AMIGO-2|DEGA	adhesion molecule with Ig-like domain 2	adhesion molecule with Ig-like domain 2	Hs.121520	347902	HPRD:16483	8.912758913	-1.158927552	0.000156066	0.047230118
NM_001482	chr15	45653322	45670980	-	2585	17658	1	GATM	AGAT|AT|CCDS3	glycine amidinotransferase (L-arginine:glycine amidinotransferase)	glycine amidinotransferase (L-arginine:glycine amidinotransferase)	Hs.75335	2628	HPRD:03838	14.37280607	-1.210216642	6.69E-05	0.024004114
NM_022439	chr2	95691400	95719737	+	968	28337	1	MAL	-	mal, T-cell differentiation protein	mal, T-cell differentiation protein	Hs.80395	4118	HPRD:01789	158.9110805	-1.21370015	0.000260873	0.068970684
NM_005671	chr8	30601682	30624520	+	1446	22838	1	UBXN8	D8S2298E|REP8|UBXD6	UBX domain protein 8	UBX domain protein 8	Hs.153678	7993		8.020849342	-1.221329144	0.0002004	0.057058256
NM_001291309	chr15	101844133	102030187	-	4329	186054	1	PCSK6	PACE4|SPC4	proprotein convertase subtilisin/kexin type 6	proprotein convertase subtilisin/kexin type 6	Hs.498494	5046	HPRD:01329	7.653807654	-1.258609623	0.000360404	0.088932946
NR_111005	chr21	17443434	17982094	+	3404	538660	1	MIR99AHG	C21orf34|C21orf35|FLJ38295|LINC00478|MONC	mir-99a-let-7c cluster host gene (non-protein coding)	mir-99a-let-7c cluster host gene (non-protein coding)	Hs.473394	388815	HPRD:10746	12.2949036	-1.263352162	0.000333128	0.083779612
NR_003205	chr14	101435285	101435358	+	73	73	1	SNORD114-12	14q(II-12)	small nucleolar RNA, C/D box 114-12	small nucleolar RNA, C/D box 114-12		767590	ENSG00000202270	2557.305936	-1.287793225	0.000129943	0.041409465
NR_003219	chr14	101453383	101453453	+	70	70	1	SNORD114-26	14q(II-26)	small nucleolar RNA, C/D box 114-26	small nucleolar RNA, C/D box 114-26		767606	ENSG00000200413	264.6825397	-1.288606035	0.000334297	0.083779612
NM_201555	chr2	105977283	106015681	-	1875	38398	1	FHL2	AAG11|DRAL|FHL-2|SLIM-3|SLIM3	four and a half LIM domains 2	four and a half LIM domains 2	Hs.443687	2274	HPRD:04026	67.4291358	-1.308860582	3.64E-05	0.015692309
NM_198391	chr20	14304639	14318313	-	4023	13674	1	FLRT3	HH21	fibronectin leucine rich transmembrane protein 3	fibronectin leucine rich transmembrane protein 3	Hs.41296	23767	HPRD:05313	5.472698649	-1.320053166	0.000238689	0.06562984
NM_003392	chr3	55499743	55521670	-	6176	21927	1	WNT5A	hWNT5A	wingless-type MMTV integration site family, member 5A	wingless-type MMTV integration site family, member 5A	Hs.643085	7474	HPRD:01293	12.17076857	-1.366412322	4.96E-07	0.000404386
NM_178539	chr12	62102029	62586620	-	4135	484591	1	FAM19A2	TAFA-2|TAFA2	family with sequence similarity 19 (chemokine (C-C motif)-like), member A2	family with sequence similarity 19 (chemokine (C-C motif)-like), member A2	Hs.269745	338811	HPRD:16876	2.841596131	-1.410438561	0.000378302	0.092873238
NM_004538	chrX	92925925	92928682	-	2757	2757	1	NAP1L3	MB20|NPL3	nucleosome assembly protein 1-like 3	nucleosome assembly protein 1-like 3	Hs.21365	4675	HPRD:02123	2.751917678	-1.413957203	0.000130808	0.041409465
NR_003195	chr14	101419686	101419759	+	73	73	1	SNORD114-3	14q(II-3)	small nucleolar RNA, C/D box 114-3	small nucleolar RNA, C/D box 114-3	Hs.613596	767579	ENSG00000201839	756.5449011	-1.471405988	0.000138267	0.043086876
NR_003237	chr14	101411986	101412056	+	70	70	1	SNORD113-9	14q(I-9)	small nucleolar RNA, C/D box 113-9	small nucleolar RNA, C/D box 113-9		767569	ENSG00000201950	2371.984127	-1.511939732	5.87E-05	0.021908319
NR_073496	chr14	64693751	64805268	-	2591	111517	1	ESR2	ER-BETA|ESR-BETA|ESRB|ESTRB|Erb|NR3A2	estrogen receptor 2 (ER beta)	estrogen receptor 2 (ER beta)	Hs.660607	2100	HPRD:03390	2.511542805	-1.564763394	0.000397787	0.095703561
NR_003216	chr14	101450213	101450283	+	70	70	1	SNORD114-23	14q(II-23)	small nucleolar RNA, C/D box 114-23	small nucleolar RNA, C/D box 114-23		767603	ENSG00000200406	161.9312169	-1.637877977	0.000280516	0.073357974
NM_001255985	chr2	3649496	3692234	+	1594	42738	1	COLEC11	3MC2|CL-K1-I|CL-K1-II|CL-K1-IIa|CL-K1-IIb|CLK1	collectin sub-family member 11	collectin sub-family member 11	Hs.32603	78989	HPRD:10847	10.48259677	-1.649339511	0.000146817	0.044996983
NR_003234	chr14	101405893	101405966	+	73	73	1	SNORD113-6	14q(I-6)	small nucleolar RNA, C/D box 113-6	small nucleolar RNA, C/D box 113-6		767566	ENSG00000200215	456.8239472	-1.660469033	0.000114574	0.037893984
NR_003221	chr14	101455467	101455537	+	70	70	1	SNORD114-28	14q(II-28)	small nucleolar RNA, C/D box 114-28	small nucleolar RNA, C/D box 114-28		767609	ENSG00000200480	199.2857143	-1.666203553	0.000241494	0.065650776
NR_003193	chr14	101416170	101416240	+	70	70	1	SNORD114-1	14q(II-1)	small nucleolar RNA, C/D box 114-1	small nucleolar RNA, C/D box 114-1		767577	ENSG00000199575	664.3121693	-1.677572087	4.40E-06	0.002593566
NM_003812	chr2	207308368	207485854	+	6224	177486	1	ADAM23	MDC-3|MDC3	ADAM metallopeptidase domain 23	ADAM metallopeptidase domain 23	Hs.370287	8745	HPRD:04752	0.95865467	-1.688229099	0.00017333	0.051167398
NM_004675	chr1	68511645	68516460	-	1630	4815	1	DIRAS3	ARHI|NOEY2	DIRAS family, GTP-binding RAS-like 3	DIRAS family, GTP-binding RAS-like 3	Hs.194695	9077	HPRD:05547	6.432628948	-1.724076877	8.20E-05	0.028192143
NR_003235	chr14	101407463	101407538	+	75	75	1	SNORD113-7	14q(I-7)	small nucleolar RNA, C/D box 113-7	small nucleolar RNA, C/D box 113-7		767567	ENSG00000200632	999.8765432	-1.745841034	1.48E-05	0.007188695
NM_020883	chr1	45482076	45672250	-	5835	190174	1	ZSWIM5	-	zinc finger, SWIM-type containing 5	zinc finger, SWIM-type containing 5	Hs.656613	57643	ENSG00000162415	1.549715954	-1.748102756	4.04E-05	0.016903959
NM_001257386	chr4	89011416	89152474	-	4275	141058	1	ABCG2	ABC15|ABCP|BCRP|BCRP1|BMDP|CD338|CDw338|EST157481|GOUT1|MRX|MXR|MXR1|UAQTL1	ATP-binding cassette, sub-family G (WHITE), member 2	ATP-binding cassette, sub-family G (WHITE), member 2	Hs.480218	9429	HPRD:04783	2.787524366	-1.753032686	0.000114978	0.037893984
NM_201589	chr8	144510230	144512602	-	2372	2372	1	MAFA	RIPE3b1|hMafA	v-maf avian musculoaponeurotic fibrosarcoma oncogene homolog A	v-maf avian musculoaponeurotic fibrosarcoma oncogene homolog A	Hs.521914	389692	HPRD:14346	1.124227094	-1.783604754	0.000297905	0.077067723
NR_003215	chr14	101449263	101449333	+	70	70	1	SNORD114-22	14q(II-22)	small nucleolar RNA, C/D box 114-22	small nucleolar RNA, C/D box 114-22		767600	ENSG00000202293	252.0634921	-1.8125294	1.08E-05	0.005608572
NM_001261447	chr4	176554088	176923842	-	2800	369754	1	GPM6A	GPM6|M6A	glycoprotein M6A	glycoprotein M6A	Hs.75819	2823	HPRD:03174	2.076058201	-1.830930314	0.000125514	0.040807279
NM_021902	chr19	35629693	35633959	+	556	4266	1	FXYD1	PLM	FXYD domain containing ion transport regulator 1	FXYD domain containing ion transport regulator 1	Hs.442498	5348	HPRD:03837	54.36317613	-1.840612811	0.000142262	0.043880639
NM_001005407	chr16	1203241	1271772	+	8069	68531	1	CACNA1H	CACNA1HB|Cav3.2|ECA6|EIG6	calcium channel, voltage-dependent, T type, alpha 1H subunit	calcium channel, voltage-dependent, T type, alpha 1H subunit	Hs.459642	8912	HPRD:07442	14.62386913	-1.850068869	7.22E-06	0.003820011
NM_001077188	chrX	131760038	132095423	-	4566	335385	1	HS6ST2	-	heparan sulfate 6-O-sulfotransferase 2	heparan sulfate 6-O-sulfotransferase 2	Hs.385956	90161	HPRD:06590	2.991515387	-1.852671333	3.68E-05	0.015692309
NM_173039	chr11	77300680	77321401	+	2152	20721	1	AQP11	AQPX1	aquaporin 11	aquaporin 11	Hs.503345	282679	HPRD:16503	3.166735509	-1.886631422	0.000384497	0.093873501
NM_002126	chr17	53342321	53402426	+	5598	60105	1	HLF	-	hepatic leukemia factor	hepatic leukemia factor	Hs.196952	3131	HPRD:00797	7.268468898	-1.893525716	1.14E-05	0.005790546
NR_003218	chr14	101452394	101452464	+	70	70	1	SNORD114-25	14q(II-25)	small nucleolar RNA, C/D box 114-25	small nucleolar RNA, C/D box 114-25		767605	ENSG00000200612	327.6984127	-1.955211293	6.88E-06	0.003727573
NR_003343	chr15	25463764	25463845	+	81	81	1	SNORD115-26	HBII-52-26	small nucleolar RNA, C/D box 115-26	small nucleolar RNA, C/D box 115-26		100033802	ENSG00000224078	37.81435757	-1.973032565	0.000386279	0.093873501
NM_024574	chr4	121956782	121993673	-	2870	36891	1	NDNF	C4orf31	neuron-derived neurotrophic factor	neuron-derived neurotrophic factor	Hs.709520	79625	HPRD:08019	5.16453736	-2.002630666	0.000233942	0.064694239
NM_014141	chr7	145813453	148118088	+	9891	2304635	1	CNTNAP2	AUTS15|CASPR2|CDFE|NRXN4|PTHSL1	contactin associated protein-like 2	contactin associated protein-like 2	Hs.655684	26047	HPRD:05197	1.242805843	-2.02491302	2.70E-07	0.000232251
NR_033839	chr11	126211612	126225482	-	751	13870	1	ST3GAL4-AS1	DCPS-AS1	ST3GAL4 antisense RNA 1 (head to head)	ST3GAL4 antisense RNA 1 (head to head)	Hs.585206	399972		1.578142723	-2.034244031	0.000391885	0.094757488
NM_001080529	chr7	29846170	29956682	+	4183	110512	1	WIPF3	CR16	WAS/WASL interacting protein family, member 3	WAS/WASL interacting protein family, member 3	Hs.380698	644150	ENSG00000122574	5.419643885	-2.047271323	1.68E-05	0.007989679
NM_000349	chr8	38000218	38008600	-	2694	8382	1	STAR	STARD1	steroidogenic acute regulatory protein	steroidogenic acute regulatory protein	Hs.521535	6770		50.49011521	-2.051163959	1.26E-05	0.006252476
NM_001796	chr16	61685915	62070739	-	4951	384824	1	CDH8	Nbla04261	cadherin 8, type 2	cadherin 8, type 2	Hs.368322	1006	HPRD:04306	0.555817381	-2.109009552	0.000240389	0.065650776
NM_002976	chr2	167260083	167343481	-	7185	83398	1	SCN7A	NaG|Nav2.1|Nav2.2|SCN6A	sodium channel, voltage-gated, type VII, alpha subunit	sodium channel, voltage-gated, type VII, alpha subunit	Hs.596087	6332	HPRD:08355	12.90394082	-2.150786778	0.000130662	0.041409465
NM_001015887	chr3	118619479	118753676	-	3430	134197	1	IGSF11	BT-IgSF|CT119|CXADRL1|Igsf13|VSIG3	immunoglobulin superfamily, member 11	immunoglobulin superfamily, member 11	Hs.112873	152404	HPRD:16321	2.263254508	-2.159704169	6.50E-05	0.023500048
NM_024768	chr3	128720472	128759585	+	2690	39113	1	EFCC1	C3orf73|CCDC48	EF-hand and coiled-coil domain containing 1	EF-hand and coiled-coil domain containing 1	Hs.134807	79825	HPRD:08569	2.777089357	-2.170011362	3.66E-06	0.002289385
NM_183387	chr14	89081174	89259096	-	7170	177922	1	EML5	EMAP-2	echinoderm microtubule associated protein like 5	echinoderm microtubule associated protein like 5	Hs.325846	161436	HPRD:16861	4.551113177	-2.173129969	6.37E-07	0.000502387
NM_003206	chr6	134210260	134213393	+	1268	3133	1	TCF21	POD1|bHLHa23	transcription factor 21	transcription factor 21	Hs.78061	6943	HPRD:04493	16.74261012	-2.182463774	3.78E-06	0.00230282
NM_001080824	chr2	85048791	85108369	-	1826	59578	1	TRABD2A	C2orf89|TIKI1	TraB domain containing 2A	TraB domain containing 2A	Hs.469134	129293	ENSG00000186854	6.351669303	-2.189413001	3.68E-05	0.015692309
NM_178826	chr12	101188374	101522419	+	4119	334045	1	ANO4	TMEM16D	anoctamin 4	anoctamin 4	Hs.58785	121601	HPRD:15527	0.983697949	-2.231513594	0.000206915	0.057890416
NM_001199216	chr19	35782989	35804709	+	2417	21720	1	MAG	GMA|S-MAG|SIGLEC-4A|SIGLEC4A	myelin associated glycoprotein	myelin associated glycoprotein	Hs.643440	4099	HPRD:01160	7.156867252	-2.239428561	0.000247293	0.065800259
NR_003213	chr14	101447341	101447411	+	70	70	1	SNORD114-20	14q(II-20)	small nucleolar RNA, C/D box 114-20	small nucleolar RNA, C/D box 114-20		767598	ENSG00000202048	136.8253968	-2.251121821	2.75E-05	0.012502217
NM_001170423	chr6	84222194	84235421	+	2605	13227	1	PRSS35	C6orf158|dJ223E3.1	protease, serine, 35	protease, serine, 35	Hs.98381	167681	HPRD:07095	1.873889244	-2.271455452	0.000284316	0.073949891
NM_032452	chr14	24037244	24048009	-	4403	10765	1	JPH4	JP4|JPHL1	junctophilin 4	junctophilin 4	Hs.597841	84502	HPRD:17170	2.857479328	-2.276600205	0.000167013	0.049606872
NM_001005473	chr5	41307048	41510730	-	7738	203682	1	PLCXD3	-	phosphatidylinositol-specific phospholipase C, X domain containing 3	phosphatidylinositol-specific phospholipase C, X domain containing 3	Hs.145404	345557	HPRD:17860	7.672094426	-2.307841734	3.87E-08	4.04E-05
NM_001033602	chr13	29598748	30080084	+	6938	481336	1	MTUS2	CAZIP|ICIS|KIAA0774|TIP150	microtubule associated tumor suppressor candidate 2	microtubule associated tumor suppressor candidate 2	Hs.22287	23281		0.737484386	-2.349644061	6.00E-05	0.02221749
NM_152423	chrX	105412298	105452949	+	4308	40651	1	MUM1L1	-	melanoma associated antigen (mutated) 1-like 1	melanoma associated antigen (mutated) 1-like 1	Hs.592221	139221	HPRD:06555	16.66408749	-2.391778056	1.30E-08	1.49E-05
NR_034095	chr15	95822519	95870329	-	1377	47810	1	LINC01197	-	long intergenic non-protein coding RNA 1197	long intergenic non-protein coding RNA 1197	Hs.536404	400456	ENSG00000248441	3.588047016	-2.484109626	1.73E-05	0.008166358
NR_026892	chr4	7755817	7780654	+	6793	24837	1	AFAP1-AS1	AFAP1-AS|AFAP1AS	AFAP1 antisense RNA 1	AFAP1 antisense RNA 1	Hs.663029	84740	ENSG00000272620	0.942146327	-2.562021174	1.52E-06	0.001072473
NM_001168362	chrX	91090460	91878228	+	8265	787768	1	PCDH11X	PCDH-X|PCDH11|PCDHX|PPP1R119	protocadherin 11 X-linked	protocadherin 11 X-linked	Hs.655673	27328	HPRD:02215	3.921937667	-2.649901538	5.16E-05	0.020395007
NM_001271864	chr1	205305193	205326218	-	2715	21025	1	KLHDC8A	-	kelch domain containing 8A	kelch domain containing 8A	Hs.10414	55220	HPRD:07696	23.7487211	-2.650058191	5.80E-05	0.021816278
NM_001276282	chr10	116853124	116931126	+	1809	78002	1	ATRNL1	ALP|bA338L11.1|bA454H24.1	attractin-like 1	attractin-like 1	Hs.501127	26033	HPRD:12504	11.08551891	-3.033520425	2.23E-08	2.38E-05
NM_173050	chr22	43599229	43739394	-	3867	140165	1	SCUBE1	-	signal peptide, CUB domain, EGF-like 1	signal peptide, CUB domain, EGF-like 1	Hs.133995	80274		6.913676024	-3.039419248	1.36E-06	0.000990185
NM_183393	chr3	62384021	62861064	-	5244	477043	1	CADPS	CADPS1|CAPS|CAPS1	Ca++-dependent secretion activator	Ca++-dependent secretion activator	Hs.654933	8618	HPRD:05236	6.602607566	-3.05644453	4.07E-12	8.51E-09
NM_052846	chr20	39988606	39995498	-	3826	6892	1	EMILIN3	C20orf130|EMILIN5|dJ620E11.4	elastin microfibril interfacer 3	elastin microfibril interfacer 3	Hs.726525	90187	HPRD:12335	3.950068731	-3.072527013	8.91E-07	0.000691828
NM_212558	chr9	32783497	32789199	+	5382	5702	1	TMEM215	-	transmembrane protein 215	transmembrane protein 215	Hs.522063	401498		1.746562616	-3.134914273	8.62E-05	0.029205184
NM_139058	chrX	25021813	25034065	-	2873	12252	1	ARX	CT121|EIEE1|ISSX|MRX29|MRX32|MRX33|MRX36|MRX38|MRX43|MRX54|MRX76|MRX87|MRXS1|PRTS	aristaless related homeobox	aristaless related homeobox	Hs.300304	170302	HPRD:02307	10.1165384	-3.148850969	3.73E-09	5.13E-06
NM_004826	chr2	233344537	233352569	-	2895	8032	1	ECEL1	DA5D|DINE|ECEX|XCE	endothelin converting enzyme-like 1	endothelin converting enzyme-like 1	Hs.26880	9427	HPRD:07066	9.366724237	-3.480001618	3.63E-11	6.47E-08
NM_153604	chr17	12569207	12672265	+	8419	103058	1	MYOCD	MYCD	myocardin	myocardin	Hs.462257	93649	HPRD:09362	2.865432245	-3.501148572	2.52E-15	2.02E-11
NM_004616	chr12	71518877	71551779	-	1129	32902	1	TSPAN8	CO-029|TM4SF3	tetraspanin 8	tetraspanin 8	Hs.170563	7103	HPRD:02865	7.970016075	-3.672289549	8.32E-09	9.76E-06
NM_005794	chr14	24105573	24114848	+	1675	9275	1	DHRS2	HEP27|SDR25C1	dehydrogenase/reductase (SDR family) member 2	dehydrogenase/reductase (SDR family) member 2	Hs.272499	10202	HPRD:07483	9.741293532	-3.68178093	1.75E-08	1.91E-05
NM_001146186	chr19	57321445	57336374	-	8715	14929	1	PEG3	PW1|ZKSCAN22|ZNF904|ZSCAN24	paternally expressed 3	paternally expressed 3	Hs.731875	5178	HPRD:03285	61.44259578	-3.744554203	1.36E-13	7.42E-10
NM_014980	chr3	120627050	121143608	+	9364	516558	1	STXBP5L	LLGL4	syntaxin binding protein 5-like	syntaxin binding protein 5-like	Hs.477315	9515	ENSG00000145087	1.595353363	-3.925551735	1.69E-09	2.54E-06
NM_001146327	chr19	57285923	57352097	-	2259	66174	1	ZIM2	ZNF656	zinc finger, imprinted 2	zinc finger, imprinted 2	Hs.731875	23619	HPRD:10321	27.75892316	-3.949027114	1.09E-11	2.10E-08
NM_139167	chr8	13947373	15095792	-	2177	1148419	1	SGCZ	ZSG1	sarcoglycan, zeta	sarcoglycan, zeta	Hs.676196	137868	HPRD:12165	1.601762534	-4.127745057	1.42E-05	0.006993853
NM_178127	chr11	101761405	101787253	-	2367	25848	1	ANGPTL5	-	angiopoietin-like 5	angiopoietin-like 5	Hs.318370	253935	HPRD:09638	1.84168114	-4.751162827	3.88E-06	0.002335092
NM_000388	chr3	121902530	122005344	+	4914	102814	1	CASR	CAR|EIG8|FHH|FIH|GPRC2A|HHC|HHC1|HYPOC1|NSHPT|PCAR1	calcium-sensing receptor	calcium-sensing receptor	Hs.435615	846	HPRD:03122	0.646301572	-4.868022872	1.16E-06	0.000872558
NM_001206978	chr12	100867551	100957645	+	2131	90094	1	NR1H4	BAR|FXR|HRR-1|HRR1|RIP14	nuclear receptor subfamily 1, group H, member 4	nuclear receptor subfamily 1, group H, member 4	Hs.282735	9971	HPRD:04827	3.505570329	-4.888095653	5.81E-08	5.95E-05
NM_032414	chr1	110993788	110999976	+	1371	6188	1	PROK1	EGVEGF|PK1|PRK1	prokineticin 1	prokineticin 1	Hs.514793	84432	HPRD:06946	29.46754194	-5.349478828	8.04E-13	2.28E-09
NM_023067	chr3	138663066	138665982	-	2916	2916	1	FOXL2	BPES|BPES1|PFRK|PINTO|POF3	forkhead box L2	forkhead box L2	Hs.289292	668	HPRD:05723	7.954834121	-5.361420158	6.51E-17	1.04E-12
NM_001164691	chr12	53817639	53825318	+	1577	7679	1	AMHR2	AMHR|MISR2|MISRII|MRII	anti-Mullerian hormone receptor, type II	anti-Mullerian hormone receptor, type II	Hs.659889	269	HPRD:02978	1.49604265	-5.38081764	8.57E-08	8.24E-05
NM_000114	chr20	57875499	57901047	+	2397	25548	1	EDN3	ET-3|ET3|HSCR4|PPET3|WS4B	endothelin 3	endothelin 3	Hs.1408	1908	HPRD:00570	1.251564456	-5.466872323	6.85E-09	8.24E-06
NM_175575	chr17	48912605	48919709	+	3753	7104	1	WFIKKN2	GASP-1|WFDC20B|WFIKKNRP|hGASP-1	WAP, follistatin/kazal, immunoglobulin, kunitz and netrin domain containing 2	WAP, follistatin/kazal, immunoglobulin, kunitz and netrin domain containing 2	Hs.211475	124857	HPRD:18303	8.05380387	-5.472562062	1.03E-10	1.77E-07
NM_003836	chr14	101193202	101201467	+	1589	8265	1	DLK1	DLK|DLK-1|Delta1|FA1|PREF1|Pref-1|ZOG|pG2	delta-like 1 homolog (Drosophila)	delta-like 1 homolog (Drosophila)	Hs.533717	8788	HPRD:01446	76.0902501	-5.676798056	5.09E-16	6.13E-12
NM_004959	chr9	127243515	127269699	-	3094	26184	1	NR5A1	AD4BP|ELP|FTZ1|FTZF1|POF7|SF-1|SF1|SPGF8|SRXY3	nuclear receptor subfamily 5, group A, member 1	nuclear receptor subfamily 5, group A, member 1	Hs.495108	2516	HPRD:01702	3.621705092	-6.821892733	3.09E-21	7.43E-17
NM_002052	chr8	11561717	11617509	+	3407	55792	1	GATA4	ASD2|TACHD|VSD1	GATA binding protein 4	GATA binding protein 4	Hs.243987	2626	HPRD:08994	16.21280805	-7.621010407	4.78E-36	2.30E-31
