# Supplementary material for: Comparative transcriptome analysis of matched primary and distant metastatic ovarian carcinoma
Source: BMC Cancer. 2019 Nov 19;19:1121. doi: 10.1186/s12885-019-6339-0 (PMC6862850; doi:10.1186/s12885-019-6339-0)
Supplement: Supplementary file 3 — Additional file 2: Table S2. Gene Ontology Analysis (Diseases or Functions Annotation) of differentially expressed genes performed using Ingenuity Pathway Analysis. [file 12885_2019_6339_MOESM3_ESM.xlsx]

## Sheet: Taul1
© 2000-2015 QIAGEN. All rights reserved.
Categories	Diseases or Functions Annotation	p-Value	Predicted Activation State	Activation z-score	Notes	Molecules	# Molecules
Embryonic Development, Organ Development, Organismal Development, Reproductive System Development and Function, Tissue Development	development of internal genitalia	2.75E-08	Decreased	-2.205	bias	AMHR2,ESR2,FOXL2,GATA4,MYOCD,NR5A1,PROK1,SFRP2,STAR,TCF21,WNT5A	11
Embryonic Development, Organismal Development	development of abdomen	3.91E-08		-1.457	bias	AMHR2,AQP11,ARX,BARX1,CXCL14,ESR2,FOXL2,GATA4,ILDR2,MYOCD,NR5A1,PAX5,PCSK6,STAR,TCF21,WNT5A	16
Endocrine System Development and Function, Molecular Transport, Small Molecule Biochemistry	concentration of hormone	7.54E-08		-0.304		CADPS,CASR,CXCL14,DIRAS3,EDN3,ESR2,FOXL2,GATA4,GATM,NR1H4,NR5A1,RUNX2,STAR	13
Organismal Development, Reproductive System Development and Function	development of female reproductive tract	1.01E-07		-1.934	bias	AMHR2,ESR2,FOXL2,GATA4,MYOCD,NR5A1,STAR,TCF21,WNT5A	9
Cancer, Neurological Disease, Organismal Injury and Abnormalities	gliomatosis	1.46E-07				ABCG2,CDH8,CNTNAP2,DLK1,GATA4,HLF,MAG,MAL,MYOCD,NAP1L3,PCDH11X,PCSK6,PEG3,RUNX2,RYR2,SCN7A,TSPAN8,WNT5A	18
Organismal Development	development of genitourinary system	1.70E-07		-1.087	bias	AMHR2,AQP11,ARX,CXCL14,DIRAS3,ESR2,FOXL2,GATA4,GATM,MYOCD,NR5A1,PAX5,PROK1,RUNX2,SFRP2,STAR,TCF21,WIPF3,WNT5A	19
Organismal Development	abnormal morphology of abdomen	6.90E-07				ABCG2,AMHR2,AQP11,BARX1,CADPS,CTHRC1,DLK1,EDN3,ESR2,FOXL2,GATA4,NR1H4,PCSK6,RUNX2,SFRP2,STAR,TCF21,WNT5A	18
Cellular Development, Reproductive System Development and Function	differentiation of gonadal cells	1.35E-06				ESR2,FOXL2,GATA4,NR5A1,TCF21	5
Cellular Development	differentiation of cells	1.88E-06		-1.662	bias	ABCG2,ARX,BARX1,CASR,CNTNAP2,CTHRC1,CXCL14,DLK1,ECEL1,EDN3,ESR2,FHL2,FOXL2,GATA4,GPM6A,HS6ST2,ILDR2,MAFA,MAG,MAL,MYOCD,NR1H4,NR5A1,PAX5,RUNX2,RYR2,SFRP2,TCF21,WFIKKN2,WNT5A	30
Organismal Development	size of body	2.10E-06	Decreased	-2.223	bias	AQP11,CACNA1H,CASR,CNTNAP2,CXCL14,DLK1,ESR2,FOXL2,GATM,JPH4,NR1H4,NR5A1,PEG3,RUNX2,SFRP2,STAR,WNT5A	17
Cancer, Gastrointestinal Disease, Organismal Injury and Abnormalities	upper gastrointestinal tract tumor	2.45E-06				AMHR2,ANGPTL5,ATRNL1,CACNA1H,CADPS,CASR,CNTNAP2,COLEC11,CTHRC1,CXCL14,EGFL6,FLRT3,FOXL2,HS6ST2,JPH4,MAFA,MAL,mir-650,MTUS2,MYOCD,PEG3,RYR2,SCUBE1,SGCZ,STXBP5L,WNT5A	26
Digestive System Development and Function	morphogenesis of gastrointestinal tract	2.94E-06				GATA4,RUNX2,SFRP2,TCF21,WNT5A	5
Digestive System Development and Function	development of gastrointestinal tract	4.09E-06				BARX1,GATA4,MYOCD,PCSK6,RUNX2,SFRP2,TCF21,WFIKKN2,WNT5A	9
Cancer, Gastrointestinal Disease, Organismal Injury and Abnormalities	upper gastrointestinal tract cancer	4.28E-06				AMHR2,ANGPTL5,ATRNL1,CACNA1H,CADPS,CASR,CNTNAP2,COLEC11,CTHRC1,CXCL14,EGFL6,FLRT3,FOXL2,HS6ST2,JPH4,MAL,mir-650,MTUS2,MYOCD,PEG3,RYR2,SCUBE1,SGCZ,STXBP5L,WNT5A	25
Embryonic Development, Organ Development, Organismal Development, Reproductive System Development and Function, Tissue Development	development of genital organ	4.41E-06	Decreased	-2.205	bias	AMHR2,ESR2,FOXL2,GATA4,GATM,MYOCD,NR5A1,PROK1,SFRP2,STAR,TCF21,WIPF3,WNT5A	13
Embryonic Development, Organ Development, Organismal Development, Reproductive System Development and Function, Tissue Development	development of ovary	4.58E-06		-1.934	bias	AMHR2,ESR2,FOXL2,GATA4,NR5A1,STAR,TCF21	7
Cancer, Gastrointestinal Disease, Organismal Injury and Abnormalities	Gastrointestinal Tract Cancer and Tumors	4.81E-06				ABCG2,ADAM23,AMHR2,AMIGO2,ANGPTL5,ANO4,ATRNL1,BTNL9,CACNA1H,CADPS,CASR,CDH8,CNTNAP2,COLEC11,CTHRC1,CXCL14,EDN3,EGFL6,EMILIN3,ESR2,FAM19A2,FLRT3,FOXL2,HS6ST2,JPH4,KLHDC8A,MAFA,MAL,mir-650,MTUS2,MUM1L1,MYOCD,NR5A1,PAX5,PCDH11X,PEG3,PRSS35,RUNX2,RYR2,SCN7A,SCUBE1,SFRP2,SGCZ,STXBP5L,TCF21,TNFRSF17,TSPAN8,WFIKKN2,WNT5A,ZSWIM5	50
Endocrine System Disorders, Organismal Injury and Abnormalities, Reproductive System Disease	premature ovarian failure	5.23E-06				ESR2,FOXL2,NR5A1,STAR	4
Organismal Development, Reproductive System Development and Function	development of reproductive system	6.55E-06		-1.404	bias	AMHR2,DIRAS3,ESR2,FOXL2,GATA4,GATM,MYOCD,NR5A1,PROK1,RUNX2,SFRP2,STAR,TCF21,WIPF3,WNT5A	15
Cancer, Neurological Disease, Organismal Injury and Abnormalities	astrocytoma	7.64E-06				ABCG2,CDH8,CNTNAP2,GATA4,HLF,MAG,MAL,NAP1L3,PCDH11X,PCSK6,PEG3,RYR2,SCN7A,TSPAN8	14
Cancer, Organismal Injury and Abnormalities	squamous-cell carcinoma	1.12E-05				ATRNL1,CADPS,CNTNAP2,CTHRC1,CXCL14,EGFL6,FLRT3,FOXL2,HLF,MAFA,mir-650,PCDH11X,PCSK6,PEG3,RYR2,WNT5A	16
Embryonic Development, Organ Development, Organismal Development, Reproductive System Development and Function, Tissue Development	formation of testis	1.25E-05				GATA4,NR5A1,PROK1,SFRP2,TCF21,WNT5A	6
Embryonic Development, Organ Development, Organismal Development, Reproductive System Development and Function, Tissue Development	gonadogenesis	1.25E-05	Decreased	-2.205	bias	AMHR2,ESR2,FOXL2,GATA4,GATM,NR5A1,PROK1,SFRP2,STAR,TCF21,WIPF3,WNT5A	12
Cancer, Organismal Injury and Abnormalities	upper aerodigestive tract carcinoma	1.41E-05				ATRNL1,CACNA1H,CADPS,COLEC11,CTHRC1,CXCL14,EGFL6,FLRT3,FOXL2,JPH4,mir-650,PEG3,STXBP5L	13
Cancer, Gastrointestinal Disease, Organismal Injury and Abnormalities	oral squamous cell carcinoma	1.45E-05				ATRNL1,CADPS,CTHRC1,CXCL14,EGFL6,FLRT3,FOXL2	7
Cancer, Neurological Disease, Organismal Injury and Abnormalities	glioblastoma cancer	1.45E-05				ABCG2,CNTNAP2,HLF,MAG,MAL,NAP1L3,PCSK6,PEG3,TSPAN8	9
Organismal Development	morphology of body cavity	1.74E-05				ABCG2,AMHR2,AQP11,BARX1,CACNA1H,CADPS,CTHRC1,DLK1,ESR2,FOXL2,GATA4,NR1H4,NR5A1,PCSK6,RUNX2,RYR2,STAR,TCF21,WNT5A	19
Digestive System Development and Function	development of digestive system	1.95E-05				BARX1,GATA4,ILDR2,MYOCD,PCSK6,RUNX2,SFRP2,TCF21,WFIKKN2,WNT5A	10
Cancer, Gastrointestinal Disease, Organismal Injury and Abnormalities	gastrointestinal tract cancer	2.09E-05				ABCG2,ADAM23,AMHR2,AMIGO2,ANGPTL5,ANO4,ATRNL1,BTNL9,CACNA1H,CADPS,CASR,CDH8,CNTNAP2,COLEC11,CTHRC1,CXCL14,EGFL6,EMILIN3,ESR2,FAM19A2,FLRT3,FOXL2,HS6ST2,JPH4,KLHDC8A,MAL,mir-650,MTUS2,MUM1L1,MYOCD,NR5A1,PAX5,PCDH11X,PEG3,PRSS35,RUNX2,RYR2,SCN7A,SCUBE1,SFRP2,SGCZ,STXBP5L,TCF21,TNFRSF17,TSPAN8,WFIKKN2,WNT5A,ZSWIM5	48
Endocrine System Development and Function, Lipid Metabolism, Small Molecule Biochemistry, Vitamin and Mineral Metabolism	synthesis of estrogen	2.15E-05				ESR2,NR5A1,RUNX2,STAR	4
Cellular Development, Reproductive System Development and Function	differentiation of testicular cells	2.17E-05				GATA4,NR5A1,TCF21	3
Cancer, Dermatological Diseases and Conditions, Organismal Injury and Abnormalities	skin cancer	2.36E-05				ADAM23,AMHR2,AMIGO2,ANGPTL5,ANO4,ATRNL1,BTNL9,CACNA1H,CADPS,CASR,CDH8,CNTNAP2,EDN3,EGFL6,EMILIN3,EPYC,ESR2,FAM19A2,FLRT3,HS6ST2,IGSF11,ILDR2,MAG,MTUS2,MUM1L1,MYOCD,NDNF,NR1H4,PCDH11X,PCSK6,PEG3,PLCXD3,PRSS35,RYR2,SCN7A,SCUBE1,SGCZ,STXBP5L,TNFRSF17,TSPAN8,WNT5A,ZIM2,ZSWIM5	43
Cancer, Neurological Disease, Organismal Injury and Abnormalities	central nervous system cancer	2.58E-05				ABCG2,CDH8,CNTNAP2,HLF,MAG,MAL,MYOCD,NAP1L3,PCDH11X,PCSK6,PEG3,RUNX2,RYR2,SCN7A,TSPAN8	15
Digestive System Development and Function, Hepatic System Development and Function, Organ Morphology, Organismal Development	abnormal morphology of liver	2.62E-05				ABCG2,CTHRC1,ESR2,GATA4,NR1H4,RUNX2,WNT5A	7
Cancer, Organismal Injury and Abnormalities, Reproductive System Disease	genital tumor	2.67E-05				ABCG2,ADAM23,AMHR2,ANO4,ATRNL1,CACNA1H,CADPS,CASR,CDH8,CIDEA,CNTNAP2,COLEC11,CXCL14,DIRAS3,EML5,EPYC,ESR2,FHL2,FOXL2,FXYD1,GATA4,GPM6A,HLF,JPH4,MAL,MTUS2,MUM1L1,MYOCD,NAP1L3,NR5A1,PCSK6,PEG3,RUNX2,RYR2,SCN7A,SCUBE1,STXBP5L,TCF21,TMEM215,WNT5A,ZSWIM5	41
Cancer, Developmental Disorder, Endocrine System Disorders, Organismal Injury and Abnormalities, Reproductive System Disease	granulosa cell tumor	2.71E-05				FOXL2,GATA4,NR5A1	3
Cancer, Dermatological Diseases and Conditions, Organismal Injury and Abnormalities	malignant cutaneous melanoma cancer	2.72E-05				ADAM23,AMHR2,AMIGO2,ANGPTL5,ANO4,ATRNL1,BTNL9,CACNA1H,CADPS,CASR,CDH8,CNTNAP2,EDN3,EGFL6,EMILIN3,EPYC,ESR2,FAM19A2,FLRT3,HS6ST2,IGSF11,ILDR2,MAG,MTUS2,MUM1L1,MYOCD,NDNF,NR1H4,PCDH11X,PCSK6,PEG3,PLCXD3,PRSS35,RYR2,SCN7A,SCUBE1,SGCZ,STXBP5L,TSPAN8,WNT5A,ZIM2,ZSWIM5	42
Developmental Disorder, Organismal Injury and Abnormalities, Reproductive System Disease	congenital malformation of genital organs	2.73E-05				ARX,ESR2,NR5A1,STAR,TCF21	5
Cancer, Organismal Injury and Abnormalities	upper aero-digestive squamous cell carcinoma	3.29E-05				ATRNL1,CADPS,CTHRC1,CXCL14,EGFL6,FLRT3,FOXL2,mir-650	8
Cell-To-Cell Signaling and Interaction	intercellular communication	3.30E-05				BARX1,CXCL14,EDN3,ESR2,GATA4,NR5A1,WNT5A	7
Organismal Development	abnormal morphology of body cavity	3.33E-05				ABCG2,AMHR2,AQP11,BARX1,CACNA1H,CADPS,CTHRC1,DLK1,ESR2,FOXL2,GATA4,NR1H4,PCSK6,RUNX2,RYR2,STAR,TCF21,WNT5A	18
Cell Morphology	morphology of cells	3.34E-05				ABCG2,AMHR2,ARX,CACNA1H,CADPS,CNTNAP2,CTHRC1,CXCL14,DLK1,ECEL1,EDN3,ESR2,FLRT3,GATA4,HLF,MAG,MAL,NR1H4,NR5A1,RUNX2,RYR2,ST3GAL4,STAR,WIPF3,WNT5A	25
Cancer, Gastrointestinal Disease, Organismal Injury and Abnormalities	gastrointestinal carcinoma	3.55E-05				ABCG2,ADAM23,AMHR2,AMIGO2,ANGPTL5,ANO4,ATRNL1,BTNL9,CACNA1H,CADPS,CASR,CDH8,CNTNAP2,COLEC11,CTHRC1,CXCL14,EGFL6,EMILIN3,ESR2,FAM19A2,FLRT3,FOXL2,HS6ST2,JPH4,KLHDC8A,mir-650,MTUS2,MUM1L1,MYOCD,NR5A1,PAX5,PCDH11X,PEG3,PRSS35,RUNX2,RYR2,SCN7A,SCUBE1,SFRP2,SGCZ,STXBP5L,WFIKKN2,WNT5A,ZSWIM5	44
Embryonic Development, Organismal Development	development of body axis	4.04E-05				ARX,BARX1,CNTNAP2,CTHRC1,CXCL14,ESR2,FOXL2,GATA4,HS6ST2,NR5A1,PAX5,PCSK6,RUNX2,SFRP2,TCF21,WFIKKN2,WNT5A	17
Lipid Metabolism, Small Molecule Biochemistry, Vitamin and Mineral Metabolism	homeostasis of bile acid	4.73E-05				CASR,NR1H4	2
Connective Tissue Disorders, Developmental Disorder, Neurological Disease, Skeletal and Muscular Disorders	scoliosis	4.76E-05				ARX,CASR,GATM,RUNX2	4
Cancer, Organismal Injury and Abnormalities, Reproductive System Disease	female genital neoplasm	4.81E-05				ABCG2,ADAM23,ANO4,ATRNL1,CACNA1H,CADPS,CASR,CDH8,CIDEA,CNTNAP2,COLEC11,CXCL14,DIRAS3,EML5,EPYC,ESR2,FOXL2,FXYD1,GPM6A,HLF,JPH4,MAL,MTUS2,MUM1L1,MYOCD,NAP1L3,NR5A1,PCSK6,PEG3,RYR2,SCN7A,SCUBE1,STXBP5L,TCF21,TMEM215,WNT5A,ZSWIM5	37
Cancer, Organismal Injury and Abnormalities, Reproductive System Disease	benign neoplasm of female genital organ	5.25E-05				ATRNL1,CXCL14,DIRAS3,ESR2,FOXL2,GPM6A,MUM1L1,NR5A1,PEG3,SCN7A	10
Organismal Injury and Abnormalities	atresia	5.56E-05				ESR2,FOXL2,GATA4,WNT5A	4
Cancer, Organismal Injury and Abnormalities	head and neck cancer	6.82E-05				ATRNL1,CADPS,CDH8,CTHRC1,CXCL14,DIRAS3,EGFL6,FLRT3,FOXL2,mir-650,MYOCD,PCDH11X,RUNX2,RYR2,SCN7A,SFRP2,WNT5A	17
Cancer, Organismal Injury and Abnormalities, Skeletal and Muscular Disorders	muscle tumor	7.11E-05				ATRNL1,CXCL14,ESR2,GPM6A,MYOCD,NR5A1,PEG3,RYR2,SCN7A	9
Embryonic Development, Organismal Development	development of body trunk	8.73E-05		-1.534	bias	AMHR2,AQP11,ARX,BARX1,CXCL14,DIRAS3,ESR2,FOXL2,GATA4,ILDR2,MYOCD,NR5A1,PAX5,PCSK6,STAR,TCF21,WNT5A	17
Cancer, Gastrointestinal Disease, Organismal Injury and Abnormalities	digestive organ tumor	9.09E-05				ABCG2,ADAM23,AMHR2,AMIGO2,ANGPTL5,ANO4,ATRNL1,BTNL9,CACNA1H,CADPS,CASR,CDH8,CNTNAP2,COLEC11,CTHRC1,CXCL14,DHRS2,DIRAS3,ECEL1,EDN3,EGFL6,EMILIN3,EML5,ESR2,FAM19A2,FLRT3,FOXL2,GATA4,GPM6A,HLF,HS6ST2,JPH4,KLHDC8A,MAFA,MAL,mir-650,MTUS2,MUM1L1,MYOCD,NDNF,NR1H4,NR5A1,PAX5,PCDH11X,PCSK6,PEG3,PRSS35,RUNX2,RYR2,SCN7A,SCUBE1,SFRP2,SGCZ,STXBP5L,TCF21,TNFRSF17,TSPAN8,WFIKKN2,WNT5A,ZIM2,ZSWIM5	61
Cancer, Organismal Injury and Abnormalities, Reproductive System Disease	uterine serous papillary cancer	1.02E-04				FXYD1,GPM6A,HLF,MAL,NAP1L3,PEG3,TCF21	7
Cancer, Gastrointestinal Disease, Organismal Injury and Abnormalities	oral tumor	1.02E-04				ATRNL1,CADPS,CTHRC1,CXCL14,EGFL6,FLRT3,FOXL2,MAFA	8
Cancer, Organismal Injury and Abnormalities, Skeletal and Muscular Disorders	smooth muscle tumor	1.04E-04				ATRNL1,CXCL14,ESR2,GPM6A,MYOCD,NR5A1,PEG3,SCN7A	8
Organismal Injury and Abnormalities	formation of pathological cyst	1.11E-04				AQP11,ESR2,MAL,PCSK6,PROK1	5
Lipid Metabolism, Molecular Transport, Small Molecule Biochemistry	quantity of steroid	1.22E-04		-0.085		CXCL14,DIRAS3,DLK1,EDN3,ESR2,GATA4,GATM,NR1H4,NR5A1,STAR	10
Cancer, Organismal Injury and Abnormalities, Reproductive System Disease	female genital tract serous cancer	1.22E-04				DIRAS3,FXYD1,GPM6A,HLF,MAL,MUM1L1,NAP1L3,PEG3,TCF21	9
Cancer, Organismal Injury and Abnormalities, Reproductive System Disease	tumorigenesis of reproductive tract	1.23E-04				ABCG2,ADAM23,ANO4,CACNA1H,CADPS,CASR,CDH8,CIDEA,CNTNAP2,COLEC11,CXCL14,DIRAS3,EML5,EPYC,ESR2,FOXL2,FXYD1,GPM6A,HLF,JPH4,MAL,MTUS2,MUM1L1,MYOCD,NAP1L3,PCSK6,PEG3,RYR2,SCN7A,SCUBE1,STXBP5L,TCF21,TMEM215,WNT5A,ZSWIM5	35
Connective Tissue Development and Function, Skeletal and Muscular System Development and Function	bone mineral density	1.28E-04		-1.342	bias	CASR,ESR2,FHL2,NR1H4,RUNX2,SFRP2	6
Cancer, Cellular Development, Cellular Growth and Proliferation, Organismal Injury and Abnormalities, Tumor Morphology	proliferation of tumor cells	1.30E-04		-0.213		ABCG2,CASR,DLK1,ESR2,FHL2,PCSK6,RUNX2,SFRP2,TNFRSF17,WNT5A	10
Cancer, Organismal Injury and Abnormalities	epithelial cancer	1.34E-04		-0.156		ABCG2,ADAM23,AMHR2,AMIGO2,ANGPTL5,ANO4,ATRNL1,BTNL9,CACNA1H,CADPS,CASR,CDH8,CIDEA,CNTNAP2,COLEC11,CTHRC1,CXCL14,DHRS2,DIRAS3,DLK1,ECEL1,EDN3,EGFL6,EMILIN3,EML5,EPYC,ESR2,FAM19A2,FHL2,FLRT3,FOXL2,FXYD1,GPM6A,HLF,HS6ST2,JPH4,KLHDC8A,MAFA,MAL,mir-650,MTUS2,MUM1L1,MYOCD,NAP1L3,NDNF,NR1H4,NR5A1,PAX5,PCDH11X,PCSK6,PEG3,PRSS35,RUNX2,RYR2,SCN7A,SCUBE1,SFRP2,SGCZ,STXBP5L,TCF21,TMEM215,TNFRSF17,TSPAN8,WFIK…	67
Respiratory Disease	respiratory failure	1.46E-04		1.091	bias	CADPS,ECEL1,EDN3,RUNX2,WNT5A	5
Cancer, Organismal Injury and Abnormalities	head and neck carcinoma	1.47E-04				ATRNL1,CADPS,CTHRC1,CXCL14,EGFL6,FLRT3,FOXL2,mir-650,RUNX2,WNT5A	10
Developmental Disorder, Organismal Injury and Abnormalities, Reproductive System Disease	sex reversal	1.50E-04				AMHR2,NR5A1,TCF21	3
Skeletal and Muscular System Development and Function	mineralization of cartilage tissue	1.57E-04				CASR,RUNX2	2
Cancer, Gastrointestinal Disease, Organismal Injury and Abnormalities	digestive system cancer	1.59E-04				ABCG2,ADAM23,AMHR2,AMIGO2,ANGPTL5,ANO4,ATRNL1,BTNL9,CACNA1H,CADPS,CASR,CDH8,CNTNAP2,COLEC11,CTHRC1,CXCL14,DHRS2,DIRAS3,ECEL1,EDN3,EGFL6,EMILIN3,EML5,ESR2,FAM19A2,FLRT3,FOXL2,GPM6A,HLF,HS6ST2,JPH4,KLHDC8A,MAFA,MAL,mir-650,MTUS2,MUM1L1,MYOCD,NDNF,NR1H4,NR5A1,PAX5,PCDH11X,PCSK6,PEG3,PRSS35,RUNX2,RYR2,SCN7A,SCUBE1,SFRP2,SGCZ,STXBP5L,TCF21,TNFRSF17,TSPAN8,WFIKKN2,WNT5A,ZIM2,ZSWIM5	60
Organismal Survival	organismal death	1.61E-04	Increased	2.894	bias	ADAM23,AQP11,ARX,BARX1,CADPS,CASR,CXCL14,DLK1,ECEL1,EDN3,ESR2,FLRT3,FOXL2,GATA4,JPH4,MAL,MYOCD,NR1H4,NR5A1,PAX5,PCSK6,RUNX2,RYR2,SFRP2,STAR,TCF21,WNT5A	27
Organismal Injury and Abnormalities, Reproductive System Disease	atresia of reproductive tract	1.68E-04				ESR2,FOXL2,GATA4	3
Cancer, Organismal Injury and Abnormalities, Reproductive System Disease	uterine tumor	1.75E-04				ABCG2,ADAM23,ANO4,ATRNL1,CACNA1H,CADPS,CASR,CDH8,CIDEA,CNTNAP2,COLEC11,CXCL14,EML5,EPYC,ESR2,FXYD1,GPM6A,HLF,JPH4,MAL,MTUS2,MYOCD,NAP1L3,NR5A1,PEG3,RYR2,SCN7A,SCUBE1,STXBP5L,TCF21,TMEM215,WNT5A,ZSWIM5	33
Cancer, Organismal Injury and Abnormalities, Reproductive System Disease	tumorigenesis of genital organ	1.87E-04				ABCG2,ADAM23,ANO4,ATRNL1,CACNA1H,CADPS,CASR,CDH8,CIDEA,CNTNAP2,COLEC11,CXCL14,DIRAS3,EML5,EPYC,ESR2,FHL2,FOXL2,FXYD1,GPM6A,HLF,JPH4,MAL,MTUS2,MUM1L1,MYOCD,NAP1L3,PCSK6,PEG3,RUNX2,RYR2,SCN7A,SCUBE1,STXBP5L,TCF21,TMEM215,WNT5A,ZSWIM5	38
Endocrine System Disorders, Organismal Injury and Abnormalities, Reproductive System Disease	formation of ovarian cyst	1.88E-04				ESR2,PCSK6,PROK1	3
Organ Morphology	morphology of endocrine gland	1.92E-04				CADPS,CASR,ESR2,NR5A1,RUNX2,STAR	6
Organ Morphology, Reproductive System Development and Function	abnormal morphology of genital organ	1.99E-04				AMHR2,ESR2,FOXL2,GATM,NR5A1,PCSK6,STAR,WIPF3,WNT5A	9
Developmental Disorder	hypertrophy of tissue	2.07E-04		1.066		CACNA1H,FHL2,GATA4,MYOCD,RUNX2,RYR2,WNT5A	7
Organismal Development, Skeletal and Muscular System Development and Function	abnormal morphology of zeugopod	2.10E-04				ESR2,RUNX2,SFRP2,WNT5A	4
Lipid Metabolism, Small Molecule Biochemistry, Vitamin and Mineral Metabolism	synthesis of steroid	2.16E-04		-0.457		CACNA1H,ESR2,FOXL2,NR1H4,NR5A1,RUNX2,STAR	7
Embryonic Development, Organismal Development	development of head	2.18E-04				ARX,BARX1,CNTNAP2,CTHRC1,CXCL14,ESR2,FOXL2,HS6ST2,NR5A1,PAX5,PCSK6,RUNX2,TCF21,WFIKKN2,WNT5A	15
Drug Metabolism, Endocrine System Development and Function, Lipid Metabolism, Small Molecule Biochemistry, Vitamin and Mineral Metabolism	synthesis of beta-estradiol	2.31E-04				ESR2,NR5A1,RUNX2	3
Developmental Disorder, Organismal Injury and Abnormalities, Reproductive System Disease	disorder of sex development	2.33E-04		1.692	bias	AMHR2,NR5A1,STAR,TCF21	4
Developmental Disorder, Ophthalmic Disease, Organismal Injury and Abnormalities	blepharophimosis	2.35E-04				DLK1,FOXL2	2
Neurological Disease	hypomyelination of axons	2.35E-04				MAG,MAL	2
Cancer, Organismal Injury and Abnormalities	melanoma	2.36E-04				ABCG2,ADAM23,AMHR2,AMIGO2,ANGPTL5,ANO4,ATRNL1,BTNL9,CACNA1H,CADPS,CASR,CDH8,CNTNAP2,COLEC11,DIRAS3,DLK1,EDN3,EFCC1,EGFL6,EMILIN3,EML5,EPYC,ESR2,FAM19A2,FLRT3,GATA4,GPM6A,HS6ST2,IGSF11,ILDR2,JPH4,KLHDC8A,MAG,MTUS2,MUM1L1,MYOCD,NDNF,NR1H4,PCDH11X,PCSK6,PEG3,PLCXD3,PRSS35,RUNX2,RYR2,SCN7A,SCUBE1,SGCZ,STXBP5L,TMEM215,TSPAN8,WFIKKN2,WNT5A,ZIM2,ZSWIM5	55
Reproductive System Development and Function	estrous cycle	2.45E-04				ESR2,NR5A1,PCSK6,STAR	4
Organismal Survival	perinatal death	2.46E-04		1.509	bias	BARX1,CADPS,CXCL14,DLK1,ECEL1,GATA4,NR5A1,RUNX2,STAR,TCF21,WNT5A	11
Cancer, Organismal Injury and Abnormalities, Reproductive System Disease, Skeletal and Muscular Disorders	uterine leiomyoma	2.58E-04				ATRNL1,CXCL14,ESR2,GPM6A,NR5A1,PEG3,SCN7A	7
Developmental Disorder	multiple congenital anomalies	2.60E-04				BARX1,ECEL1,EDN3,FOXL2,mir-650,RUNX2,SCN7A,SFRP2,WFIKKN2	9
Cancer, Gastrointestinal Disease, Organismal Injury and Abnormalities	gastroesophageal cancer	2.62E-04				AMHR2,ANGPTL5,CACNA1H,CADPS,CASR,CNTNAP2,COLEC11,CTHRC1,CXCL14,HS6ST2,JPH4,MAL,MTUS2,MYOCD,PEG3,RYR2,SCUBE1,SGCZ,STXBP5L,WNT5A	20
Connective Tissue Disorders, Developmental Disorder, Skeletal and Muscular Disorders	congenital malformation of skeleton	2.64E-04		1.432	bias	ARX,BARX1,COLEC11,DLK1,EDN3,PCSK6,RUNX2,WFIKKN2,WNT5A	9
Endocrine System Development and Function	glucose tolerance	2.68E-04		-1.300		ABCG2,CADPS,CXCL14,DLK1,GATM,MAFA,NR1H4	7
Organ Morphology, Organismal Development, Reproductive System Development and Function	morphology of ovary	2.73E-04				ESR2,FOXL2,NR5A1,PCSK6,STAR	5
Connective Tissue Development and Function, Tissue Morphology	quantity of connective tissue	2.81E-04		0.030		CIDEA,CXCL14,DLK1,ESR2,GATA4,GATM,NR1H4,PAX5,RUNX2,STAR,WNT5A	11
Connective Tissue Development and Function, Organ Morphology, Organismal Development, Skeletal and Muscular System Development and Function, Tissue Development	abnormal morphology of ulna	2.81E-04				ESR2,SFRP2,WNT5A	3
Nervous System Development and Function, Tissue Morphology	quantity of interneurons	3.08E-04				ARX,CNTNAP2,ESR2	3
Cancer, Organismal Injury and Abnormalities	connective or soft tissue tumor	3.13E-04				ATRNL1,CXCL14,ESR2,FOXL2,GATA4,GPM6A,MYOCD,NR5A1,PEG3,RUNX2,RYR2,SCN7A	12
Embryonic Development, Organ Development, Organismal Development, Renal and Urological System Development and Function, Tissue Development	development of urinary bladder	3.27E-04				MYOCD,WNT5A	2
Lipid Metabolism, Molecular Transport, Small Molecule Biochemistry	concentration of lipid	3.40E-04		0.218		ABCG2,CIDEA,CXCL14,DIRAS3,DLK1,EDN3,ESR2,GATA4,GATM,MAG,NR1H4,NR5A1,STAR	13
Skeletal and Muscular System Development and Function	size of bone	3.49E-04		1.300		CTHRC1,DLK1,ESR2,FHL2,PAX5,RUNX2,SFRP2	7
Embryonic Development, Lymphoid Tissue Structure and Development, Organ Development, Organismal Development, Tissue Development	formation of spleen	3.59E-04				BARX1,NR5A1,PCSK6,TCF21	4
Gastrointestinal Disease, Hepatic System Disease, Organ Morphology	hepatomegaly	3.59E-04				DLK1,ESR2,NR1H4,WNT5A	4
Organismal Survival	neonatal death	3.61E-04		1.782	bias	BARX1,CADPS,DLK1,ECEL1,GATA4,RUNX2,STAR,TCF21,WNT5A	9
Cardiovascular System Development and Function, Lymphoid Tissue Structure and Development, Skeletal and Muscular System Development and Function, Tissue Morphology	abnormal morphology of vascular smooth muscle	3.68E-04				ESR2,GATA4,MYOCD	3
Embryonic Development, Organ Development, Organismal Development, Reproductive System Development and Function, Tissue Development	formation of uterus	3.68E-04				ESR2,MYOCD,WNT5A	3
Cell Morphology	length of plasma membrane projections	3.76E-04				ARX,ESR2,MAG,WNT5A	4
Cancer, Organismal Injury and Abnormalities, Reproductive System Disease	uterine cancer	3.77E-04				ABCG2,ADAM23,ANO4,CACNA1H,CADPS,CASR,CDH8,CIDEA,CNTNAP2,COLEC11,CXCL14,EML5,EPYC,ESR2,FXYD1,GPM6A,HLF,JPH4,MAL,MTUS2,MYOCD,NAP1L3,PEG3,RYR2,SCN7A,SCUBE1,STXBP5L,TCF21,TMEM215,WNT5A,ZSWIM5	31
Cancer, Gastrointestinal Disease, Hepatic System Disease, Organismal Injury and Abnormalities	hepatocellular carcinoma	3.80E-04				ADAM23,AMIGO2,ANO4,BTNL9,CADPS,CASR,CDH8,CNTNAP2,CTHRC1,DHRS2,DIRAS3,ECEL1,EDN3,EMILIN3,EML5,ESR2,FOXL2,GPM6A,HLF,HS6ST2,JPH4,MAFA,MTUS2,MUM1L1,MYOCD,NDNF,NR1H4,NR5A1,PCDH11X,PCSK6,PEG3,RUNX2,RYR2,SCN7A,SCUBE1,STXBP5L,TNFRSF17,TSPAN8,ZIM2	39
Cancer, Organismal Injury and Abnormalities	benign neoplasia	3.89E-04				ABCG2,AMHR2,ATRNL1,CXCL14,DIRAS3,EDN3,ESR2,FOXL2,GPM6A,MUM1L1,NR1H4,NR5A1,PEG3,SCN7A	14
Cardiovascular System Development and Function, Cell Morphology, Organ Morphology, Organismal Development, Skeletal and Muscular System Development and Function, Tissue Morphology	abnormal morphology of cardiomyocytes	4.11E-04				CACNA1H,ESR2,GATA4,RYR2	4
Cell Morphology	abnormal morphology of cells	4.14E-04				ABCG2,AMHR2,CACNA1H,CADPS,CNTNAP2,CTHRC1,ECEL1,ESR2,FLRT3,GATA4,MAG,NR1H4,RUNX2,RYR2,STAR,WIPF3,WNT5A	17
Organ Morphology, Reproductive System Development and Function	abnormal morphology of gonad	4.29E-04				AMHR2,ESR2,FOXL2,GATM,NR5A1,PCSK6,STAR,WIPF3	8
Cancer, Cellular Development, Cellular Growth and Proliferation, Organismal Injury and Abnormalities, Tumor Morphology	proliferation of cancer cells	4.29E-04		0.478		ABCG2,CASR,DLK1,ESR2,FHL2,RUNX2,SFRP2,WNT5A	8
Carbohydrate Metabolism, Cellular Function and Maintenance, Small Molecule Biochemistry	homeostasis of D-glucose	4.30E-04				ABCG2,CADPS,CIDEA,GATM,NR1H4,STXBP5L	6
Organismal Development, Renal and Urological System Development and Function	development of urinary tract	4.32E-04				AQP11,ARX,CXCL14,MYOCD,PAX5,TCF21,WNT5A	7
Lipid Metabolism, Small Molecule Biochemistry	conversion of cholesterol	4.35E-04				NR1H4,STAR	2
Cellular Development, Connective Tissue Development and Function, Reproductive System Development and Function, Tissue Development	differentiation of Sertoli cells	4.35E-04				GATA4,TCF21	2
Developmental Disorder	dysgenesis	4.40E-04		1.443	bias	ARX,CTHRC1,ESR2,GATA4,HS6ST2,NR5A1,RUNX2,STAR,TCF21,WNT5A	10
Cancer, Organismal Injury and Abnormalities	benign connective or soft tissue neoplasm	4.42E-04				ATRNL1,CXCL14,ESR2,FOXL2,GPM6A,NR5A1,PEG3,SCN7A	8
Embryonic Development, Organismal Development, Tissue Development	morphogenesis of embryonic tissue	4.57E-04				GATA4,PCSK6,SFRP2,TCF21,WNT5A	5
Cellular Movement	migration of mammary tumor cells	4.70E-04				ESR2,SFRP2,WNT5A	3
Developmental Disorder	hypertrophy of cells	4.71E-04		1.066		CACNA1H,FHL2,GATA4,MYOCD,RUNX2,RYR2,WNT5A	7
Developmental Disorder, Skeletal and Muscular Disorders	congenital anomaly of musculoskeletal system	4.75E-04		0.852	bias	ARX,BARX1,COLEC11,CXCL14,DLK1,ECEL1,EDN3,PCSK6,RUNX2,SFRP2,WFIKKN2,WNT5A	12
Digestive System Development and Function	abnormal morphology of digestive system	4.76E-04				ABCG2,BARX1,CADPS,CTHRC1,EDN3,ESR2,GATA4,NR1H4,RUNX2,WNT5A	10
Cellular Function and Maintenance	cellular homeostasis	4.94E-04		-1.424	bias	ABCG2,CACNA1H,CADPS,CASR,CIDEA,EDN3,ESR2,FXYD1,GATA4,GATM,NR1H4,PAX5,PROK1,RUNX2,RYR2,SGCZ,STAR,STXBP5L,TNFRSF17	19
Cancer, Gastrointestinal Disease, Organismal Injury and Abnormalities	gastric cancer	5.28E-04				AMHR2,ANGPTL5,CACNA1H,CADPS,CASR,CNTNAP2,CXCL14,HS6ST2,MAL,MTUS2,MYOCD,PEG3,RYR2,SCUBE1,SGCZ,STXBP5L,WNT5A	17
Nutritional Disease	obesity	5.28E-04		1.069		ARX,CACNA1H,CIDEA,DLK1,ESR2,GATM,NR1H4,NR5A1,PEG3	9
Molecular Transport	secretion of molecule	5.31E-04		-1.665	bias	ABCG2,CADPS,CASR,CIDEA,EDN3,ESR2,NR1H4,PROK1,STAR,STXBP5L	10
Cell Death and Survival	necrosis	5.45E-04		0.524		ABCG2,AMIGO2,AQP11,CACNA1H,CADPS,CASR,CIDEA,DIRAS3,DLK1,ECEL1,ESR2,FHL2,FOXL2,GATA4,GPM6A,HLF,MAG,NDNF,NR1H4,NR5A1,PEG3,RUNX2,RYR2,SFRP2,STAR,TNFRSF17,WNT5A	27
Endocrine System Disorders, Organismal Injury and Abnormalities, Reproductive System Disease	atresia of ovarian follicle	5.58E-04				ESR2,GATA4	2
Cancer, Cellular Movement, Organismal Injury and Abnormalities, Tumor Morphology	invasion of colon carcinoma cells	5.58E-04				EDN3,WNT5A	2
Connective Tissue Development and Function, Skeletal and Muscular System Development and Function, Tissue Development	ossification of bone	5.71E-04				CASR,ESR2,RUNX2,SFRP2,WNT5A	5
Connective Tissue Disorders, Skeletal and Muscular Disorders	bone deformity	5.89E-04				ARX,RUNX2,SFRP2	3
Cancer, Organismal Injury and Abnormalities, Reproductive System Disease	female genital tract cancer	6.08E-04				ABCG2,ADAM23,ANO4,CACNA1H,CADPS,CASR,CDH8,CIDEA,CNTNAP2,COLEC11,CXCL14,DIRAS3,EML5,EPYC,ESR2,FXYD1,GPM6A,HLF,JPH4,MAL,MTUS2,MUM1L1,MYOCD,NAP1L3,PEG3,RYR2,SCN7A,SCUBE1,STXBP5L,TCF21,TMEM215,WNT5A,ZSWIM5	33
Cellular Development, Skeletal and Muscular System Development and Function, Tissue Development	differentiation of muscle	6.37E-04		-0.447		ABCG2,CXCL14,GATA4,MYOCD,PEG3,TCF21,WFIKKN2	7
Cardiovascular Disease, Developmental Disorder, Organismal Injury and Abnormalities, Skeletal and Muscular Disorders	hypertrophy of cardiac muscle	6.52E-04				CACNA1H,FHL2,GATA4,MYOCD,RYR2	5
Developmental Disorder	Hypertrophy	6.57E-04		0.973		CACNA1H,ESR2,FHL2,FXYD1,GATA4,MYOCD,RUNX2,RYR2,WNT5A	9
Cardiovascular Disease, Organismal Injury and Abnormalities	cardia bifida	6.96E-04				FLRT3,GATA4	2
Cellular Development	delay in maturation of cells	6.96E-04				ABCG2,STAR	2
Developmental Disorder, Organismal Injury and Abnormalities, Reproductive System Disease	secondary sex reversal	6.96E-04				AMHR2,NR5A1	2
Respiratory System Development and Function	abnormal morphology of respiratory system	7.01E-04				CACNA1H,ECEL1,ESR2,GATA4,RUNX2,TCF21,WNT5A	7
Cellular Development, Cellular Growth and Proliferation, Hair and Skin Development and Function	proliferation of epithelial cell lines	7.19E-04	Increased	2.236		CASR,DIRAS3,ESR2,NR5A1,RUNX2,WNT5A	6
Connective Tissue Disorders, Neurological Disease, Skeletal and Muscular Disorders	abnormality of vertebral column	7.33E-04				ARX,CASR,GATM,PAX5,RUNX2,SCN7A	6
Cellular Growth and Proliferation	formation of cells	7.34E-04		-0.692	bias	AMHR2,ARX,DLK1,FHL2,GATA4,GATM,NR5A1,PAX5,RUNX2,SFRP2,SGCZ,STAR,WFIKKN2,WIPF3	14
Cell Death and Survival	cell death	7.75E-04		0.800		ABCG2,AMIGO2,AQP11,ARX,CACNA1H,CADPS,CASR,CIDEA,DHRS2,DIRAS3,DLK1,ECEL1,ESR2,FHL2,FOXL2,GATA4,GPM6A,HLF,MAG,MAL,NDNF,NR1H4,NR5A1,PAX5,PEG3,RUNX2,RYR2,SFRP2,STAR,TCF21,TNFRSF17,WNT5A	32
Cancer, Organismal Injury and Abnormalities, Reproductive System Disease	endometrial cancer	8.00E-04				ABCG2,ADAM23,ANO4,CACNA1H,CADPS,CASR,CDH8,CIDEA,CNTNAP2,COLEC11,EML5,EPYC,ESR2,FXYD1,GPM6A,HLF,JPH4,MAL,MTUS2,MYOCD,NAP1L3,PEG3,RYR2,SCN7A,SCUBE1,STXBP5L,TCF21,TMEM215,ZSWIM5	29
Cancer, Organismal Injury and Abnormalities, Reproductive System Disease	genital tract cancer	8.04E-04				ABCG2,ADAM23,ANO4,ATRNL1,CACNA1H,CADPS,CASR,CDH8,CIDEA,CNTNAP2,COLEC11,CXCL14,DIRAS3,EML5,EPYC,ESR2,FHL2,FXYD1,GPM6A,HLF,JPH4,MAL,MTUS2,MUM1L1,MYOCD,NAP1L3,PEG3,RUNX2,RYR2,SCN7A,SCUBE1,STXBP5L,TCF21,TMEM215,WNT5A,ZSWIM5	36
Embryonic Development, Organismal Development	sex determination	8.27E-04				AMHR2,NR5A1,TCF21	3
Endocrine System Disorders, Hereditary Disorder, Organismal Injury and Abnormalities, Reproductive System Disease	familial premature ovarian failure	8.49E-04				FOXL2,NR5A1	2
Developmental Disorder, Organismal Injury and Abnormalities, Renal and Urological Disease, Reproductive System Disease	hypospadia	8.49E-04				ARX,ESR2	2
Organ Morphology, Skeletal and Muscular System Development and Function	number of thoracic vertebra	8.49E-04				SFRP2,WFIKKN2	2
Skeletal and Muscular System Development and Function	abnormal morphology of muscle	8.58E-04				CACNA1H,ECEL1,ESR2,GATA4,MYOCD,RYR2,WFIKKN2	7
Nervous System Development and Function	morphology of nervous system	8.61E-04				ARX,CADPS,CNTNAP2,ECEL1,EDN3,ESR2,MAG,MAL,NR5A1,PCSK6,PEG3,WNT5A	12
Cancer, Gastrointestinal Disease, Organismal Injury and Abnormalities	gastroesophageal adenocarcinoma	8.68E-04				AMHR2,ANGPTL5,CACNA1H,CADPS,CASR,CNTNAP2,COLEC11,CTHRC1,HS6ST2,JPH4,MTUS2,MYOCD,PEG3,RYR2,SCUBE1,SGCZ,STXBP5L	17
Cancer, Organismal Injury and Abnormalities	abdominal neoplasm	9.28E-04		1.210		ABCG2,ADAM23,AMHR2,AMIGO2,ANGPTL5,ANO4,ATRNL1,BTNL9,CACNA1H,CADPS,CASR,CDH8,CIDEA,CNTNAP2,COLEC11,CTHRC1,CXCL14,DHRS2,DIRAS3,ECEL1,EDN3,EMILIN3,EML5,EPYC,ESR2,FAM19A2,FHL2,FLRT3,FOXL2,FXYD1,GATA4,GPM6A,HLF,HS6ST2,JPH4,KLHDC8A,MAFA,MAL,MTUS2,MUM1L1,MYOCD,NAP1L3,NDNF,NR1H4,NR5A1,PAX5,PCDH11X,PCSK6,PEG3,PRSS35,RUNX2,RYR2,SCN7A,SCUBE1,SFRP2,SGCZ,STXBP5L,TCF21,TMEM215,TNFRSF17,TSPAN8,WFIKKN2,WNT5A,ZIM…	65
Organismal Injury and Abnormalities, Reproductive System Disease	infertility condition	9.61E-04				ESR2,GATA4,JPH4,NR5A1	4
Cell Morphology, Organ Morphology, Reproductive System Development and Function	morphology of testicular cells	9.95E-04				AMHR2,ESR2,STAR	3
Vitamin and Mineral Metabolism	quantity of mineral	9.95E-04				ESR2,NR1H4,SFRP2	3
Cellular Movement	invasion of thyroid tumor cell lines	1.02E-03				RUNX2,WNT5A	2
Cellular Movement	migration of thyroid tumor cell lines	1.02E-03				RUNX2,WNT5A	2
Endocrine System Disorders	pseudohermaphroditism	1.02E-03				AMHR2,STAR	2
Cellular Development, Connective Tissue Development and Function	differentiation of fibroblast cell lines	1.04E-03		0.275		DLK1,FHL2,NR1H4,RUNX2,WNT5A	5
Developmental Disorder	Growth Failure	1.06E-03		1.938	bias	AQP11,CASR,DLK1,FLRT3,GATA4,MYOCD,PAX5,RYR2,SFRP2,STAR	10
Skeletal and Muscular System Development and Function	quantity of bone	1.06E-03		1.720		CTHRC1,ESR2,PAX5,RUNX2,SFRP2,WFIKKN2	6
Embryonic Development, Organismal Development	morphogenesis of embryo	1.08E-03				GATA4,PCSK6,RUNX2,SFRP2,TCF21,WNT5A	6
Cellular Development	differentiation of stem cells	1.10E-03		-0.064	bias	GATA4,GPM6A,MAFA,NR5A1,RUNX2,SFRP2	6
Cellular Development, Cellular Growth and Proliferation, Connective Tissue Development and Function, Skeletal and Muscular System Development and Function, Tissue Development	formation of osteoblasts	1.18E-03				FHL2,RUNX2,SFRP2	3
Developmental Disorder, Endocrine System Disorders, Organismal Injury and Abnormalities, Reproductive System Disease	hypogonadism	1.18E-03				ESR2,FLRT3,FOXL2	3
Cellular Growth and Proliferation, Organ Development	proliferation of intestinal cells	1.18E-03				CASR,ESR2,NR1H4	3
Cell-To-Cell Signaling and Interaction, Nervous System Development and Function	synaptic transmission of cerebral cortex cells	1.18E-03				CASR,CNTNAP2,WNT5A	3
Cellular Development, Reproductive System Development and Function	differentiation of granulosa cells	1.20E-03				ESR2,FOXL2	2
Connective Tissue Disorders, Skeletal and Muscular Disorders	osteoporosis	1.21E-03				CTHRC1,ESR2,FHL2,RUNX2	4
Cellular Development, Connective Tissue Development and Function, Tissue Development	differentiation of adipocytes	1.24E-03		0.672		CASR,DLK1,NR1H4,RUNX2,SFRP2,WNT5A	6
Cell Morphology, Nervous System Development and Function, Tissue Morphology	morphology of neurons	1.26E-03				ARX,CADPS,CNTNAP2,ECEL1,EDN3,MAG,MAL,WNT5A	8
Cancer, Gastrointestinal Disease, Organismal Injury and Abnormalities	gastrointestinal adenocarcinoma	1.29E-03				ABCG2,ADAM23,AMHR2,AMIGO2,ANGPTL5,ANO4,ATRNL1,BTNL9,CACNA1H,CADPS,CASR,CDH8,CNTNAP2,COLEC11,CTHRC1,EMILIN3,FAM19A2,HS6ST2,JPH4,KLHDC8A,MTUS2,MUM1L1,MYOCD,NR5A1,PAX5,PCDH11X,PEG3,PRSS35,RUNX2,RYR2,SCN7A,SCUBE1,SFRP2,SGCZ,STXBP5L,WFIKKN2,WNT5A,ZSWIM5	38
Cardiovascular System Development and Function	vasoconstriction of blood vessel	1.29E-03				CACNA1H,CASR,EDN3,ESR2	4
Cardiovascular Disease, Developmental Disorder, Organismal Injury and Abnormalities	hypertrophy of heart	1.31E-03		0.338		CACNA1H,ESR2,FHL2,FXYD1,GATA4,MYOCD,RYR2	7
Cancer, Organismal Injury and Abnormalities	abdominal cancer	1.35E-03				ABCG2,ADAM23,AMHR2,AMIGO2,ANGPTL5,ANO4,ATRNL1,BTNL9,CACNA1H,CADPS,CASR,CDH8,CIDEA,CNTNAP2,COLEC11,CTHRC1,CXCL14,DHRS2,DIRAS3,ECEL1,EDN3,EMILIN3,EML5,EPYC,ESR2,FAM19A2,FHL2,FLRT3,FOXL2,FXYD1,GPM6A,HLF,HS6ST2,JPH4,KLHDC8A,MAFA,MAL,MTUS2,MUM1L1,MYOCD,NAP1L3,NDNF,NR1H4,NR5A1,PAX5,PCDH11X,PCSK6,PEG3,PRSS35,RUNX2,RYR2,SCN7A,SCUBE1,SFRP2,SGCZ,STXBP5L,TCF21,TMEM215,TNFRSF17,TSPAN8,WFIKKN2,WNT5A,ZIM2,ZSWI…	64
Connective Tissue Development and Function, Embryonic Development, Skeletal and Muscular System Development and Function, Tissue Development	patterning of axis	1.54E-03				GATA4,PCSK6,SFRP2	3
Organismal Functions	thermoregulation	1.58E-03		0.000	bias	ARX,CIDEA,NR1H4,NR5A1,RUNX2	5
Skeletal and Muscular System Development and Function	function of muscle	1.58E-03		-1.154	bias	ESR2,FXYD1,GATA4,MYOCD,NDNF,RYR2,WFIKKN2	7
Neurological Disease, Psychological Disorders	pervasive developmental disorder	1.61E-03				ARX,CACNA1H,CADPS,CNTNAP2,SCN7A	5
Embryonic Development, Organ Development, Organismal Development, Respiratory System Development and Function, Tissue Development	formation of pulmonary alveolus	1.62E-03				ESR2,MYOCD,TCF21	3
Developmental Disorder, Organismal Injury and Abnormalities, Reproductive System Disease	hypoplasia of genital organ	1.62E-03				ESR2,STAR,TCF21	3
Cell Death and Survival	cell viability	1.62E-03		-0.754	bias	ABCG2,AMIGO2,CASR,DLK1,ESR2,GATA4,HLF,NDNF,NR5A1,PCSK6,PEG3,PROK1,RYR2,SFRP2,TNFRSF17,WNT5A	16
Cardiovascular System Development and Function, Organismal Development	vasculogenesis	1.69E-03		-1.283	bias	CXCL14,EGFL6,GATA4,HS6ST2,MYOCD,NDNF,NR5A1,PROK1,RUNX2,SFRP2,WNT5A	11
Cancer, Organismal Injury and Abnormalities	pelvic cancer	1.78E-03				ABCG2,ADAM23,ANO4,ATRNL1,BTNL9,CACNA1H,CADPS,CASR,CDH8,CIDEA,CNTNAP2,COLEC11,CXCL14,DIRAS3,EML5,EPYC,ESR2,FHL2,FXYD1,GPM6A,HLF,JPH4,MAL,MTUS2,MUM1L1,MYOCD,NAP1L3,PAX5,PEG3,RUNX2,RYR2,SCN7A,SCUBE1,STXBP5L,TCF21,TMEM215,WNT5A,ZSWIM5	38
Nervous System Development and Function	development of central nervous system	1.78E-03				ADAM23,ARX,CNTNAP2,ESR2,MAG,MAL,NR5A1,PAX5,PCSK6,WNT5A	10
Drug Metabolism, Endocrine System Development and Function, Lipid Metabolism, Molecular Transport, Small Molecule Biochemistry	concentration of progesterone	1.79E-03				DIRAS3,EDN3,NR5A1	3
Connective Tissue Disorders, Developmental Disorder, Skeletal and Muscular Disorders	craniofacial abnormality	1.83E-03		1.432	bias	ARX,BARX1,COLEC11,EDN3,PCSK6,RUNX2,WFIKKN2	7
Developmental Disorder, Endocrine System Disorders, Hereditary Disorder, Organismal Injury and Abnormalities, Reproductive System Disease	gonadal dysgenesis	1.88E-03				NR5A1,STAR,TCF21	3
Cellular Development, Tissue Development	differentiation of connective tissue cells	1.89E-03		0.212		CASR,CTHRC1,DLK1,FHL2,GATA4,NR1H4,RUNX2,SFRP2,TCF21,WNT5A	10
Endocrine System Development and Function, Molecular Transport, Small Molecule Biochemistry	secretion of hormone	1.89E-03				CADPS,CASR,EDN3,ESR2	4
Endocrine System Development and Function, Lipid Metabolism, Small Molecule Biochemistry, Vitamin and Mineral Metabolism	steroidogenesis of hormone	1.89E-03		-0.985		ESR2,NR5A1,RUNX2,STAR	4
Skeletal and Muscular System Development and Function	abnormal morphology of axial skeleton	1.90E-03				ESR2,RUNX2,SFRP2,WFIKKN2,WNT5A	5
Organ Morphology, Organismal Development, Reproductive System Development and Function	abnormal morphology of ovary	1.95E-03				ESR2,FOXL2,PCSK6,STAR	4
Digestive System Development and Function, Organ Morphology, Organismal Development	abnormal morphology of large intestine	1.97E-03				EDN3,NR1H4,WNT5A	3
Endocrine System Development and Function, Small Molecule Biochemistry	metabolism of hormone	2.05E-03		-1.039	bias	ESR2,NR5A1,PCSK6,RUNX2,STAR	5
Embryonic Development, Organ Development, Organismal Development, Reproductive System Development and Function, Tissue Development	folliculogenesis	2.06E-03				ESR2,FOXL2,GATA4,STAR	4
Embryonic Development, Organ Development, Organismal Development, Reproductive System Development and Function, Tissue Development	development of vagina	2.07E-03				ESR2,WNT5A	2
Connective Tissue Development and Function, Skeletal and Muscular System Development and Function, Tissue Development	osteogenesis	2.07E-03				ESR2,RUNX2	2
Cardiovascular System Development and Function, Tissue Morphology	relaxation of aortic ring tissue	2.07E-03				FHL2,MYOCD	2
Gene Expression	activation of DNA endogenous promoter	2.11E-03		-0.530		ARX,ESR2,FHL2,FOXL2,GATA4,HLF,MAFA,MYOCD,NR1H4,NR5A1,PAX5,RUNX2,SFRP2,TCF21,WNT5A	15
Connective Tissue Development and Function, Organ Morphology, Organismal Development, Skeletal and Muscular System Development and Function, Tissue Development	morphology of limb bone	2.11E-03				ESR2,RUNX2,SFRP2,WNT5A	4
Embryonic Development, Organismal Development	patterning of body axis	2.11E-03				BARX1,PCSK6,SFRP2,WNT5A	4
Connective Tissue Development and Function, Tissue Morphology	quantity of adipose tissue	2.15E-03		0.314	bias	CIDEA,CXCL14,DLK1,ESR2,GATM,NR1H4	6
Cell Morphology, Tissue Morphology	abnormal morphology of epithelial cells	2.22E-03				ABCG2,AMHR2,CTHRC1,ESR2,NR1H4	5
Cellular Growth and Proliferation	proliferation of cells	2.29E-03		0.004		ABCG2,AQP11,ARX,BARX1,BTNL9,CASR,CTHRC1,CXCL14,DIRAS3,DLK1,EDN3,ESR2,FHL2,FOXL2,FXYD1,GATA4,GPM6A,HS6ST2,MAFA,MAG,MYOCD,NDNF,NR1H4,NR5A1,PAX5,PCSK6,PROK1,RUNX2,RYR2,SFRP2,TNFRSF17,WFIKKN2,WNT5A	33
Endocrine System Development and Function, Organ Development	activation of endocrine gland	2.32E-03				CASR,RUNX2	2
Cellular Function and Maintenance, Molecular Transport	secretion of chloride	2.32E-03				CASR,PROK1	2
Cellular Development	branching of cells	2.33E-03		-1.257	bias	CNTNAP2,ECEL1,HS6ST2,MAG,RUNX2,RYR2,WNT5A	7
Endocrine System Disorders, Organismal Injury and Abnormalities, Reproductive System Disease	polycystic ovary syndrome	2.35E-03				ESR2,NR5A1,STAR	3
Tissue Development	development of connective tissue	2.38E-03		-0.505		CACNA1H,ESR2,FHL2,GATA4,RUNX2,SFRP2,WNT5A	7
Organ Morphology	abnormal morphology of gland	2.45E-03				CADPS,CASR,ESR2,NR5A1,RUNX2,STAR	6
Hematological Disease	cyanosis	2.47E-03		1.000	bias	ECEL1,RUNX2,STAR,TCF21	4
Organismal Development	development of multicellular organism	2.47E-03				EDN3,HLF,PAX5,TNFRSF17	4
Reproductive System Development and Function	luteinization	2.58E-03				NR5A1,STAR	2
Cell Morphology, Reproductive System Development and Function	morphology of breast cell lines	2.58E-03				RUNX2,WNT5A	2
Cancer, Gastrointestinal Disease, Organismal Injury and Abnormalities	gastric adenocarcinoma	2.60E-03				AMHR2,ANGPTL5,CACNA1H,CADPS,CASR,CNTNAP2,HS6ST2,MTUS2,MYOCD,PEG3,RYR2,SCUBE1,SGCZ,STXBP5L	14
Cardiovascular Disease, Developmental Disorder, Organismal Injury and Abnormalities, Skeletal and Muscular Disorders	hypertrophy of cardiomyocytes	2.67E-03				CACNA1H,FHL2,GATA4,MYOCD	4
Lipid Metabolism, Molecular Transport, Small Molecule Biochemistry	concentration of cholesterol	2.71E-03		1.461		CXCL14,DLK1,ESR2,GATM,NR1H4,STAR	6
Behavior	aggressive behavior	2.78E-03				ARX,ESR2,MAG	3
Cardiovascular System Development and Function, Cellular Development, Skeletal and Muscular System Development and Function, Tissue Development	differentiation of cardiomyocytes	2.78E-03				ABCG2,GATA4,MYOCD	3
Connective Tissue Development and Function, Nervous System Development and Function, Organ Morphology, Organismal Development, Skeletal and Muscular System Development and Function, Tissue Development	abnormal morphology of vertebrae	2.81E-03				ESR2,SFRP2,WFIKKN2,WNT5A	4
Cell Death and Survival, Reproductive System Development and Function	cell viability of gonadal cell lines	2.86E-03				PCSK6,RYR2	2
Digestive System Development and Function	morphogenesis of embryonic gastrointestinal tract	2.86E-03				GATA4,TCF21	2
Cellular Development, Embryonic Development, Organismal Development, Tissue Development	differentiation of mesenchymal stem cells	2.90E-03				GATA4,NR5A1,RUNX2	3
Tissue Development	growth of epithelial tissue	2.94E-03		0.558		CASR,CXCL14,ESR2,FHL2,NR1H4,NR5A1,PROK1,RUNX2,SFRP2,WNT5A	10
Cell Morphology, Cellular Function and Maintenance, Nervous System Development and Function, Tissue Morphology	length of neurites	3.01E-03				ESR2,MAG,WNT5A	3
Cell Morphology	sprouting	3.06E-03		-1.257	bias	CNTNAP2,ECEL1,HS6ST2,MAG,RUNX2,RYR2,WNT5A	7
Neurological Disease	localization-related epilepsy	3.13E-03				ARX,CACNA1H,CNTNAP2	3
Lipid Metabolism, Small Molecule Biochemistry, Vitamin and Mineral Metabolism	synthesis of steroid hormone	3.13E-03				CACNA1H,NR5A1,STAR	3
Cardiovascular System Development and Function, Embryonic Development, Organ Development, Organismal Development, Tissue Development	development of pericardium	3.16E-03				GATA4,WNT5A	2
Organ Morphology, Reproductive System Development and Function	lack of genital organ	3.16E-03				NR5A1,WNT5A	2
Skeletal and Muscular System Development and Function	abnormal morphology of appendicular skeleton	3.17E-03				ESR2,RUNX2,SFRP2,WNT5A	4
Cardiovascular System Development and Function, Organismal Development	angiogenesis	3.20E-03		-1.455	bias	CXCL14,EGFL6,FHL2,GATA4,HS6ST2,MYOCD,NDNF,NR5A1,PROK1,RUNX2,SFRP2,WNT5A	12
Cancer, Organismal Injury and Abnormalities	growth of tumor	3.24E-03		-0.336		ABCG2,CASR,CXCL14,DLK1,ESR2,FHL2,PCSK6,RUNX2,SFRP2,TNFRSF17,WNT5A	11
Cell Morphology, Nervous System Development and Function	innervation	3.24E-03				ECEL1,ESR2,NR5A1,WNT5A	4
Cellular Development, Skeletal and Muscular System Development and Function, Tissue Development	differentiation of myotube	3.26E-03				GATA4,MYOCD,WFIKKN2	3
Ophthalmic Disease, Organismal Injury and Abnormalities	ocular motility disorder	3.26E-03				ARX,FOXL2,SCN7A	3
Embryonic Development, Organ Development, Organismal Development, Respiratory System Development and Function, Tissue Development	formation of lung	3.30E-03				ESR2,GATA4,MYOCD,PCSK6,TCF21,WNT5A	6
Cancer, Cellular Development, Cellular Growth and Proliferation, Organismal Injury and Abnormalities, Reproductive System Disease, Tumor Morphology	proliferation of mammary tumor cells	3.38E-03				ESR2,FHL2,RUNX2	3
Embryonic Development, Tissue Morphology	morphology of heart tube	3.46E-03				GATA4,RYR2	2
Organ Morphology, Respiratory System Development and Function, Tissue Morphology	quantity of alveolar epithelium	3.46E-03				ESR2,RUNX2	2
Cellular Growth and Proliferation, Tissue Development	proliferation of epithelial cells	3.61E-03		0.859		CASR,CXCL14,ESR2,FHL2,NR1H4,NR5A1,SFRP2,WNT5A	8
Skeletal and Muscular System Development and Function, Tissue Development	cartilage development	3.64E-03				CACNA1H,RUNX2,SFRP2,WNT5A	4
Hereditary Disorder, Neurological Disease	idiopathic generalized epilepsy	3.78E-03				CACNA1H,CASR	2
Connective Tissue Development and Function, Tissue Morphology	mass of retroperitoneal fat pad	3.78E-03				ESR2,NR1H4	2
Cancer, Organismal Injury and Abnormalities	metastasis of cancer cells	3.78E-03				CTHRC1,WNT5A	2
Auditory and Vestibular System Development and Function, Embryonic Development, Organ Development, Organ Morphology, Organismal Development, Tissue Development	morphogenesis of cochlea	3.78E-03				CTHRC1,WNT5A	2
Embryonic Development, Lymphoid Tissue Structure and Development, Organ Development, Organismal Development	development of lymphatic system component	3.82E-03				BARX1,DIRAS3,NR5A1,PAX5,PCSK6,TCF21	6
Cellular Growth and Proliferation	colony formation of breast cancer cell lines	3.92E-03				DIRAS3,ESR2,RUNX2	3
Organismal Development, Tissue Development	development of exocrine gland	3.96E-03				DIRAS3,ESR2,HS6ST2,RUNX2,WNT5A	5
Connective Tissue Disorders, Developmental Disorder, Hereditary Disorder, Skeletal and Muscular Disorders	3MC syndrome type 2	4.00E-03				COLEC11	1
Developmental Disorder, Endocrine System Disorders, Hereditary Disorder, Organismal Injury and Abnormalities, Reproductive System Disease	46, XY sex reversal type 3	4.00E-03				NR5A1	1
Developmental Disorder, Hereditary Disorder, Neurological Disease	ARX-related X-linked mental retardation	4.00E-03				ARX	1
Developmental Disorder, Neurological Disease, Organismal Injury and Abnormalities	Proud syndrome	4.00E-03				ARX	1
Cancer, Endocrine System Disorders, Organismal Injury and Abnormalities, Reproductive System Disease	Sertoli-Leydig cell tumor	4.00E-03				FOXL2	1
Organ Morphology, Organismal Development	abnormal morphology of pigmented parathyroid gland	4.00E-03				CASR	1
Cell Morphology, Organ Morphology, Reproductive System Development and Function	abnormal morphology of small sperm head	4.00E-03				WIPF3	1
Connective Tissue Development and Function, Tissue Morphology	abnormal quantity of brown adipose tissue	4.00E-03				CIDEA	1
Nervous System Development and Function, Tissue Development	accumulation of interneurons	4.00E-03				ARX	1
Drug Metabolism, Small Molecule Biochemistry	accumulation of topotecan	4.00E-03				ABCG2	1
Cellular Compromise	acidification of early endosomes	4.00E-03				AQP11	1
Cellular Compromise	acidification of late endosomes	4.00E-03				AQP11	1
Connective Tissue Disorders, Developmental Disorder, Neurological Disease, Organismal Injury and Abnormalities, Skeletal and Muscular Disorders	acquired microcephaly	4.00E-03				ARX	1
Cancer, Developmental Disorder, Endocrine System Disorders, Organismal Injury and Abnormalities, Reproductive System Disease	adult granulosa cell tumor of the ovary	4.00E-03				FOXL2	1
Organismal Injury and Abnormalities, Renal and Urological Disease	advanced renal failure	4.00E-03				AQP11	1
Developmental Disorder	agenesis of genital tubercle	4.00E-03				WNT5A	1
Behavior	aggressive outburst	4.00E-03				ARX	1
Cell Death and Survival, Embryonic Development	apoptosis of splenic primordium	4.00E-03				TCF21	1
Developmental Disorder, Hereditary Disorder, Metabolic Disease	arginine:glycine amidinotransferase deficiency	4.00E-03				GATM	1
Cellular Development, Skeletal and Muscular System Development and Function, Tissue Development	arrest in maturation of osteoblasts	4.00E-03				RUNX2	1
Endocrine System Disorders, Organismal Injury and Abnormalities, Reproductive System Disease	atresia of antral follicle	4.00E-03				ESR2	1
Endocrine System Disorders, Organismal Injury and Abnormalities, Reproductive System Disease	atresia of oocytes	4.00E-03				FOXL2	1
Cardiovascular Disease, Developmental Disorder, Organismal Injury and Abnormalities	atrial septal defect type 2	4.00E-03				GATA4	1
Cardiovascular Disease, Developmental Disorder, Organismal Injury and Abnormalities	atrioventricular septal defect type 4	4.00E-03				GATA4	1
Organismal Injury and Abnormalities, Respiratory Disease, Skeletal and Muscular Disorders	atrophy of diaphragm	4.00E-03				ECEL1	1
Organismal Injury and Abnormalities	atrophy of urothelium	4.00E-03				ESR2	1
Developmental Disorder, Hereditary Disorder	autosomal dominant Robinow syndrome type 1	4.00E-03				WNT5A	1
Endocrine System Disorders, Hematological Disease, Hereditary Disorder, Metabolic Disease, Organismal Injury and Abnormalities, Renal and Urological Disease	autosomal dominant hypocalcemia with Bartter syndrome	4.00E-03				CASR	1
Dermatological Diseases and Conditions, Developmental Disorder, Endocrine System Disorders, Hereditary Disorder, Ophthalmic Disease, Organismal Injury and Abnormalities, Reproductive System Disease	autosomal recessive blepharophimosis, ptosis, and epicanthus inversus type 1	4.00E-03				FOXL2	1
Dermatological Diseases and Conditions, Developmental Disorder, Hereditary Disorder, Neurological Disease, Ophthalmic Disease, Organismal Injury and Abnormalities	blepharophimosis, ptosis, and epicanthus inversus type II with Duane retraction syndrome	4.00E-03				FOXL2	1
Skeletal and Muscular System Development and Function, Tissue Development	calcification of growth plate	4.00E-03				CASR	1
Cardiovascular Disease, Hereditary Disorder, Organismal Injury and Abnormalities	catecholaminergic polymorphic ventricular tachycardia type 1	4.00E-03				RYR2	1
Cell Death and Survival	cell death of side population cell	4.00E-03				ABCG2	1
Nucleic Acid Metabolism, Small Molecule Biochemistry	clearance of imatinib	4.00E-03				ABCG2	1
Cellular Growth and Proliferation	clonogenicity of thyroid tumor cell lines	4.00E-03				WNT5A	1
Cancer, Developmental Disorder, Endocrine System Disorders, Hereditary Disorder, Metabolic Disease	congenital lipoid adrenal hyperplasia	4.00E-03				STAR	1
Amino Acid Metabolism, Post-Translational Modification, Small Molecule Biochemistry	conversion of glycine	4.00E-03				GATM	1
Developmental Disorder, Hereditary Disorder, Neurological Disease, Organismal Injury and Abnormalities	cortical dysplasia-focal epilepsy syndrome	4.00E-03				CNTNAP2	1
Neurological Disease	cryptogenic West syndrome	4.00E-03				ARX	1
Cellular Development, Developmental Disorder, Hematological Disease, Immunological Disease	dedifferentiation of B lymphocytes	4.00E-03				PAX5	1
Cellular Development, Developmental Disorder, Hematological Disease, Immunological Disease	dedifferentiation of T lymphocytes	4.00E-03				PAX5	1
Tissue Morphology	deficiency of GABAergic neurons	4.00E-03				ARX	1
Cell Cycle, Skeletal and Muscular System Development and Function	delay in G1 phase of bone cell lines	4.00E-03				RUNX2	1
Cell Cycle	delay in initiation of G1/S phase transition of sarcoma cell lines	4.00E-03				MYOCD	1
Organismal Injury and Abnormalities	delay in initiation of development of nodule	4.00E-03				HS6ST2	1
Cellular Development, Embryonic Development, Organ Development, Organismal Development, Reproductive System Development and Function	delay in maturation of sperm	4.00E-03				STAR	1
Tissue Morphology	density of pituitary cells	4.00E-03				FOXL2	1
Connective Tissue Disorders, Dental Disease, Developmental Disorder, Gastrointestinal Disease, Hereditary Disorder, Skeletal and Muscular Disorders	dental anomalies only forme fruste cleidocranial dysplasia	4.00E-03				RUNX2	1
Cellular Development, Tissue Development	development of cuboidal cells	4.00E-03				FOXL2	1
Cellular Development, Tissue Development	development of follicular cells	4.00E-03				DIRAS3	1
Endocrine System Development and Function	development of hypothalamus-pituitary-adrenal axis	4.00E-03				NR5A1	1
Embryonic Development, Endocrine System Development and Function, Nervous System Development and Function, Organ Development, Organismal Development, Tissue Development	development of ventromedial nucleus of hypothalamus	4.00E-03				NR5A1	1
Cellular Development, Nervous System Development and Function, Tissue Development	differentiation of dopaminergic progenitor cells	4.00E-03				WNT5A	1
Cellular Development, Hematopoiesis, Tissue Development	differentiation of side population cell	4.00E-03				ABCG2	1
Connective Tissue Disorders, Developmental Disorder, Hereditary Disorder, Skeletal and Muscular Disorders	distal arthrogryposis type 5D	4.00E-03				ECEL1	1
Cellular Movement, Hematological System Development and Function	distribution of red blood cells	4.00E-03				NR5A1	1
Neurological Disease, Skeletal and Muscular Disorders	dystonia of articular muscle	4.00E-03				ARX	1
Neurological Disease	dystonia of face	4.00E-03				ARX	1
Neurological Disease, Skeletal and Muscular Disorders	dystonia of hand	4.00E-03				ARX	1
Neurological Disease, Respiratory Disease	dystonia of larynx	4.00E-03				ARX	1
Hereditary Disorder, Neurological Disease	early infantile epileptic encephalopathy type 1	4.00E-03				ARX	1
Lipid Metabolism, Small Molecule Biochemistry	entrance of cholesterol	4.00E-03				STAR	1
Cardiovascular System Development and Function, Cell Cycle	entry into G2/M phase of endothelial cells	4.00E-03				RUNX2	1
Drug Metabolism, Endocrine System Development and Function, Lipid Metabolism, Molecular Transport, Small Molecule Biochemistry	excretion of beta-estradiol	4.00E-03				ABCG2	1
Drug Metabolism, Molecular Transport	excretion of mitoxantrone	4.00E-03				ABCG2	1
Cardiovascular System Development and Function, Cell Cycle	exit from G2/M phase of endothelial cells	4.00E-03				RUNX2	1
Cell Cycle	exit from cell cycle progression of cortical precursor cells	4.00E-03				ARX	1
Cardiovascular Disease, Developmental Disorder, Organismal Injury and Abnormalities, Skeletal and Muscular Disorders	familial arrhythmogenic right ventricular dysplasia type 2	4.00E-03				RYR2	1
Endocrine System Disorders, Hematological Disease, Hereditary Disorder, Metabolic Disease	familial benign hypercalcemia	4.00E-03				CASR	1
Endocrine System Disorders, Hematological Disease, Hereditary Disorder	familial hypocalciuric hypercalcemia type 1	4.00E-03				CASR	1
Cancer, Developmental Disorder, Endocrine System Disorders, Organismal Injury and Abnormalities, Reproductive System Disease	fibrothecoma	4.00E-03				FOXL2	1
Skeletal and Muscular System Development and Function	formation of appendicular skeleton	4.00E-03				RUNX2	1
Digestive System Development and Function, Embryonic Development, Endocrine System Development and Function, Organ Development, Organismal Development, Tissue Development	formation of luminal acinus	4.00E-03				RUNX2	1
Cellular Growth and Proliferation, Hematological System Development and Function, Hematopoiesis	formation of lymphoblasts	4.00E-03				PAX5	1
Cellular Growth and Proliferation, Embryonic Development	formation of mesenchymal cells	4.00E-03				RUNX2	1
Connective Tissue Development and Function, Embryonic Development, Organ Development, Organismal Development, Skeletal and Muscular System Development and Function, Tissue Development	formation of posterior zygomatic arch	4.00E-03				RUNX2	1
Embryonic Development, Organismal Development, Tissue Development	formation of proepicardium	4.00E-03				GATA4	1
Connective Tissue Disorders, Dental Disease, Developmental Disorder, Gastrointestinal Disease, Hereditary Disorder, Skeletal and Muscular Disorders	forme fruste cleidocranial dysplasia with brachydactyly	4.00E-03				RUNX2	1
Reproductive System Development and Function	generation of uterine gland	4.00E-03				WNT5A	1
Hair and Skin Development and Function, Organ Development	growth of hair shaft	4.00E-03				WNT5A	1
Developmental Disorder, Hereditary Disorder, Neurological Disease, Organismal Injury and Abnormalities, Reproductive System Disease	hydranencephaly with abnormal genitalia	4.00E-03				ARX	1
Lipid Metabolism, Small Molecule Biochemistry	hydroxylation of bile acid	4.00E-03				NR1H4	1
Endocrine System Disorders, Hematological Disease, Organismal Injury and Abnormalities, Renal and Urological Disease	hypercalciuric hypercalcemia	4.00E-03				CASR	1
Dermatological Diseases and Conditions, Organismal Injury and Abnormalities	hyperkeratosis of epithelial tissue	4.00E-03				NR1H4	1
Hematological Disease, Neurological Disease, Respiratory Disease	hypoxia of brain	4.00E-03				ESR2	1
Cardiovascular Disease, Hematological Disease, Organismal Injury and Abnormalities, Respiratory Disease	hypoxia of heart	4.00E-03				ESR2	1
Hematological Disease, Organismal Injury and Abnormalities, Renal and Urological Disease, Respiratory Disease	hypoxia of kidney	4.00E-03				ESR2	1
Hematological Disease, Organismal Injury and Abnormalities, Reproductive System Disease, Respiratory Disease	hypoxia of ventral prostatic lobe	4.00E-03				ESR2	1
Embryonic Development, Organismal Development, Tissue Morphology	induction of endoderm	4.00E-03				PCSK6	1
Cell-mediated Immune Response, Cellular Movement, Hematological System Development and Function, Immune Cell Trafficking	infiltration by gamma-delta T lymphocytes	4.00E-03				ESR2	1
Inflammatory Response	inflammation of gall bladder	4.00E-03				NR1H4	1
Cellular Movement, Nervous System Development and Function	initiation of migration of neurons	4.00E-03				ARX	1
Cell Morphology, Nervous System Development and Function	innervation of eye	4.00E-03				WNT5A	1
Cell Morphology, Nervous System Development and Function	innervation of olfactory epithelium	4.00E-03				WNT5A	1
Connective Tissue Development and Function, Organ Morphology, Organismal Development, Skeletal and Muscular System Development and Function, Tissue Development	lack of zygomatic arch	4.00E-03				RUNX2	1
Reproductive System Development and Function	luteinization of stromal cells	4.00E-03				STAR	1
Tissue Morphology	mass of inguinal tissue	4.00E-03				NR1H4	1
Connective Tissue Disorders, Developmental Disorder, Gastrointestinal Disease, Hereditary Disorder, Skeletal and Muscular Disorders	metaphyseal dysplasia and maxillary hypoplasia	4.00E-03				RUNX2	1
Cancer, Organismal Injury and Abnormalities	metastasis of gastric cancer cells	4.00E-03				WNT5A	1
Cancer, Organismal Injury and Abnormalities	metastasis of pancreatic cancer cells	4.00E-03				WNT5A	1
Cellular Movement, Nervous System Development and Function	migration of cortical interneurons	4.00E-03				ARX	1
Neurological Disease	mild seizures	4.00E-03				ARX	1
Cell Morphology	mineralization of dermal fibroblasts	4.00E-03				RUNX2	1
Developmental Disorder, Neurological Disease	moderate mental retardation	4.00E-03				ARX	1
Embryonic Development, Nervous System Development and Function, Organ Development, Organ Morphology, Organismal Development, Tissue Development	morphogenesis of mesencephalon	4.00E-03				WNT5A	1
Nervous System Development and Function, Organ Morphology, Organismal Development, Tissue Morphology	morphology of brain tissue	4.00E-03				ESR2	1
Cell Morphology, Cell-To-Cell Signaling and Interaction	morphology of desmosomes	4.00E-03				ESR2	1
Ophthalmic Disease, Organismal Injury and Abnormalities	oculogyric crisis	4.00E-03				ARX	1
Neurological Disease	onset of epilepsy	4.00E-03				ARX	1
Connective Tissue Development and Function, Skeletal and Muscular System Development and Function, Tissue Development	outgrowth of skeleton	4.00E-03				WNT5A	1
Cancer, Endocrine System Disorders, Organismal Injury and Abnormalities, Reproductive System Disease	ovarian fibromatosis	4.00E-03				FOXL2	1
Reproductive System Development and Function	ovulation of preantral follicle	4.00E-03				ESR2	1
Developmental Disorder, Hereditary Disorder	partington syndrome	4.00E-03				ARX	1
Nucleic Acid Metabolism, Small Molecule Biochemistry	penetration of imatinib	4.00E-03				ABCG2	1
Lipid Metabolism, Small Molecule Biochemistry	precipitation of cholesterol	4.00E-03				NR1H4	1
Endocrine System Disorders, Hereditary Disorder, Organismal Injury and Abnormalities, Reproductive System Disease	premature ovarian failure type 3	4.00E-03				FOXL2	1
Endocrine System Disorders, Hereditary Disorder, Organismal Injury and Abnormalities, Reproductive System Disease	premature ovarian failure type 7	4.00E-03				NR5A1	1
Developmental Disorder, Neurological Disease	profound mental retardation	4.00E-03				ARX	1
Neurological Disease	progressive spastic quadriplegia	4.00E-03				ARX	1
Cardiovascular System Development and Function, Digestive System Development and Function, Gastrointestinal Disease, Hepatic System Disease	proliferation of bile ductule	4.00E-03				NR1H4	1
Cellular Development, Cellular Growth and Proliferation, Nervous System Development and Function, Tissue Development	proliferation of dopaminergic progenitor cells	4.00E-03				WNT5A	1
Cellular Development, Cellular Growth and Proliferation, Lymphoid Tissue Structure and Development, Tissue Development	proliferation of side population cell	4.00E-03				ABCG2	1
Nervous System Development and Function, Tissue Morphology	quantity of dopaminergic progenitor cells	4.00E-03				WNT5A	1
Organ Morphology, Skeletal and Muscular System Development and Function	quantity of soleus muscle	4.00E-03				ESR2	1
Cell-To-Cell Signaling and Interaction	responsiveness of breast cancer cell lines	4.00E-03				ESR2	1
Developmental Disorder, Hereditary Disorder, Neurological Disease, Organismal Injury and Abnormalities	severe X-linked lissencephaly with ambiguous genitalia	4.00E-03				ARX	1
Connective Tissue Disorders, Dental Disease, Developmental Disorder, Gastrointestinal Disease, Hereditary Disorder, Neurological Disease, Skeletal and Muscular Disorders	severe cleidocranial dysplasia with osteoporosis and scoliosis	4.00E-03				RUNX2	1
Developmental Disorder	severe developmental delay	4.00E-03				ARX	1
Neurological Disease, Skeletal and Muscular Disorders	severe hypotonia	4.00E-03				ARX	1
Connective Tissue Disorders, Developmental Disorder, Skeletal and Muscular Disorders	severe macrocephaly	4.00E-03				ARX	1
Neurological Disease	severe seizures	4.00E-03				ARX	1
Developmental Disorder, Endocrine System Disorders, Organismal Injury and Abnormalities, Reproductive System Disease	sex reversal of ovarian cells	4.00E-03				TCF21	1
Cell Morphology, Cellular Assembly and Organization	shape of mitochondria	4.00E-03				STAR	1
Cell Morphology, Organ Morphology, Reproductive System Development and Function	size of granulosa cells	4.00E-03				NR5A1	1
Developmental Disorder, Endocrine System Disorders, Hereditary Disorder, Organismal Injury and Abnormalities, Reproductive System Disease	spermatogenic failure 8	4.00E-03				NR5A1	1
Cell Death and Survival, Embryonic Development	survival of primordial cells	4.00E-03				NR5A1	1
Developmental Disorder, Gastrointestinal Disease, Hereditary Disorder	susceptibility to Hirschsprung disease type 4	4.00E-03				EDN3	1
Developmental Disorder, Endocrine System Disorders, Hereditary Disorder, Neurological Disease, Organismal Injury and Abnormalities, Reproductive System Disease, Respiratory Disease	susceptibility to Kallmann syndrome type 21	4.00E-03				FLRT3	1
Cancer, Hematological Disease, Hereditary Disorder, Immunological Disease, Organismal Injury and Abnormalities	susceptibility to acute lymphoblastic leukemia type 3	4.00E-03				PAX5	1
Neurological Disease, Psychological Disorders	susceptibility to autism type 15	4.00E-03				CNTNAP2	1
Organismal Functions	temperature instability	4.00E-03				ARX	1
Embryonic Development, Tissue Morphology	thickness of cortical plate	4.00E-03				ARX	1
Drug Metabolism, Molecular Transport, Small Molecule Biochemistry	transport of pantoprazole	4.00E-03				ABCG2	1
Molecular Transport	transport of sulfur	4.00E-03				ABCG2	1
Energy Production, Nucleic Acid Metabolism, Small Molecule Biochemistry	trapping of ATP	4.00E-03				ABCG2	1
Drug Metabolism, Molecular Transport, Small Molecule Biochemistry	uptake of topotecan	4.00E-03				ABCG2	1
Cell Morphology, Cellular Compromise	vacuolation of proximal tubule cells	4.00E-03				AQP11	1
Cardiovascular Disease, Developmental Disorder, Organismal Injury and Abnormalities	ventricular septal defect type 1	4.00E-03				GATA4	1
Cell Morphology, Connective Tissue Development and Function	width of chondrocytes	4.00E-03				CASR	1
Endocrine System Development and Function, Nervous System Development and Function, Organ Morphology, Organismal Development	abnormal morphology of hypothalamus	4.12E-03				NR5A1,PEG3	2
Tissue Morphology	abnormal morphology of interstitial tissue	4.12E-03				STAR,WNT5A	2
Organ Morphology, Organismal Development, Renal and Urological System Development and Function	abnormal morphology of urinary bladder	4.12E-03				ESR2,WNT5A	2
Connective Tissue Disorders, Developmental Disorder, Skeletal and Muscular Disorders	hypertrophy of chondrocytes	4.12E-03				RUNX2,WNT5A	2
Cellular Development, Embryonic Development, Organismal Development	differentiation of embryonic cells	4.15E-03		-0.469	bias	EDN3,GATA4,NR5A1,RUNX2,SFRP2	5
Cell Death and Survival	apoptosis	4.22E-03		1.298		ABCG2,AMIGO2,AQP11,CASR,CIDEA,DHRS2,DIRAS3,ECEL1,ESR2,FHL2,FOXL2,GATA4,HLF,NDNF,NR1H4,NR5A1,PAX5,PEG3,RUNX2,RYR2,SFRP2,STAR,TCF21,TNFRSF17,WNT5A	25
Cell Morphology, Digestive System Development and Function, Hepatic System Development and Function, Organ Morphology, Organismal Development, Tissue Morphology	abnormal morphology of hepatocytes	4.35E-03				ABCG2,CTHRC1,NR1H4	3
Lipid Metabolism, Molecular Transport, Small Molecule Biochemistry	accumulation of steroid	4.35E-03				EDN3,NR5A1,STAR	3
Developmental Disorder, Gastrointestinal Disease	congenital anomaly of digestive system	4.42E-03				BARX1,NR1H4,PCSK6,RUNX2,WFIKKN2	5
Skeletal and Muscular Disorders, Tissue Morphology	loss of bone	4.46E-03				ESR2,FHL2	2
Cancer, Organismal Injury and Abnormalities, Tumor Morphology	invasion of carcinoma	4.50E-03				EDN3,PCSK6,WNT5A	3
Cellular Development, Cellular Growth and Proliferation, Reproductive System Development and Function	proliferation of gonadal cell lines	4.50E-03				ESR2,NR5A1,RYR2	3
Organismal Development	abnormal morphology of head	4.64E-03				ARX,CNTNAP2,DLK1,ESR2,FOXL2,NR5A1,PCSK6,PEG3,RUNX2,SFRP2,WNT5A	11
Nervous System Development and Function	abnormal morphology of nervous system	4.80E-03				ARX,CADPS,CNTNAP2,ECEL1,ESR2,MAG,NR5A1,PCSK6,PEG3,WNT5A	10
Cell-To-Cell Signaling and Interaction, Cellular Assembly and Organization	quantity of intercellular junctions	4.81E-03				CNTNAP2,ECEL1,ESR2	3
Connective Tissue Disorders, Developmental Disorder, Hereditary Disorder, Skeletal and Muscular Disorders	brachydactyly	4.82E-03				RUNX2,SFRP2	2
Cellular Development, Connective Tissue Development and Function, Skeletal and Muscular System Development and Function, Tissue Development	development of chondrocytes	4.82E-03				RUNX2,SFRP2	2
Cancer, Organismal Injury and Abnormalities	head and neck neoplasia	4.86E-03				ARX,ATRNL1,CACNA1H,CADPS,CDH8,CNTNAP2,CTHRC1,CXCL14,DIRAS3,EGFL6,EMILIN3,FLRT3,FOXL2,MAFA,mir-650,MYOCD,PCDH11X,RUNX2,RYR2,SCN7A,SFRP2,WNT5A	22
Cancer, Organismal Injury and Abnormalities	malignant solid tumor	4.94E-03		0.564		ABCG2,ADAM23,AMHR2,AMIGO2,ANGPTL5,ANO4,ATRNL1,BTNL9,CACNA1H,CADPS,CASR,CDH8,CIDEA,CNTNAP2,COLEC11,CTHRC1,CXCL14,DHRS2,DIRAS3,DLK1,ECEL1,EDN3,EFCC1,EGFL6,EMILIN3,EML5,EPYC,ESR2,FAM19A2,FHL2,FLRT3,FOXL2,FXYD1,GATA4,GPM6A,HLF,HS6ST2,IGSF11,ILDR2,JPH4,KLHDC8A,MAFA,MAG,MAL,mir-650,MTUS2,MUM1L1,MYOCD,NAP1L3,NDNF,NR1H4,NR5A1,PAX5,PCDH11X,PCSK6,PEG3,PLCXD3,PRSS35,RUNX2,RYR2,SCN7A,SCUBE1,SFRP2,SGCZ,STXBP5…	73
Tissue Development	development of epithelial tissue	4.94E-03		-0.471		CASR,DIRAS3,EGFL6,FOXL2,GATA4,PROK1,RUNX2,WNT5A	8
Cancer, Organismal Injury and Abnormalities	metastasis of tumor cells	4.97E-03				CTHRC1,RUNX2,WNT5A	3
Tissue Development	formation of gland	5.00E-03				DIRAS3,ESR2,NR5A1,RUNX2,WNT5A	5
Connective Tissue Development and Function, Tissue Morphology	quantity of connective tissue cells	5.00E-03		0.277		CIDEA,ESR2,PAX5,RUNX2,STAR	5
Cancer, Endocrine System Disorders, Organismal Injury and Abnormalities	tumorigenesis of endocrine gland	5.08E-03				CASR,DIRAS3,RUNX2,SFRP2,WNT5A	5
Organ Morphology, Organismal Development, Reproductive System Development and Function	abnormal morphology of uterus	5.13E-03				AMHR2,ESR2,STAR	3
Embryonic Development, Organismal Development, Tissue Development	development of neural tube	5.13E-03				FLRT3,GATA4,SFRP2,WNT5A	4
Embryonic Development, Organismal Development, Tissue Development	development of heart tube	5.20E-03				GATA4,PCSK6	2
Cardiovascular Disease, Cardiovascular System Development and Function, Organ Morphology	dilation of heart	5.20E-03				GATA4,RYR2	2
Neurological Disease, Skeletal and Muscular Disorders	hypotonia	5.20E-03				ARX,GATM	2
Carbohydrate Metabolism, Molecular Transport, Small Molecule Biochemistry	concentration of D-glucose	5.41E-03		-0.235		CIDEA,CTHRC1,CXCL14,ESR2,GATM,NR1H4	6
Embryonic Development, Organismal Development, Tissue Development	formation of primitive streak	5.58E-03				PCSK6,WNT5A	2
Organ Development, Reproductive System Development and Function	growth of antral follicle	5.58E-03				ESR2,NR5A1	2
Endocrine System Development and Function, Lipid Metabolism, Small Molecule Biochemistry, Vitamin and Mineral Metabolism	metabolism of glucocorticoid	5.58E-03				CACNA1H,STAR	2
Nervous System Development and Function	myelination of nerves	5.58E-03				MAG,MAL	2
Cellular Development, Cellular Growth and Proliferation, Organ Development	proliferation of enterocytes	5.58E-03				ESR2,NR1H4	2
Embryonic Development, Tissue Morphology	size of somites	5.58E-03				SFRP2,WNT5A	2
Gene Expression	transcription	5.58E-03		-1.367		ARX,CASR,DIRAS3,ESR2,FHL2,FOXL2,FXYD1,GATA4,HLF,MAFA,MYOCD,NR1H4,NR5A1,PAX5,RUNX2,SFRP2,STAR,TCF21,TNFRSF17,WNT5A	20
Organ Morphology, Organismal Development, Reproductive System Development and Function	abnormal morphology of ovarian follicle	5.99E-03				ESR2,PCSK6,STAR	3
Organismal Functions	hypoactivity of mice	6.02E-03				ESR2,GATM,JPH4,MAG	4
Cancer, Gastrointestinal Disease, Organismal Injury and Abnormalities	colorectal carcinoma	6.12E-03				ABCG2,ADAM23,AMIGO2,ANO4,ATRNL1,BTNL9,CACNA1H,CADPS,CASR,CDH8,CNTNAP2,EMILIN3,ESR2,FAM19A2,JPH4,KLHDC8A,MTUS2,MUM1L1,MYOCD,NR5A1,PAX5,PCDH11X,PEG3,PRSS35,RUNX2,RYR2,SCN7A,SCUBE1,SFRP2,WFIKKN2,WNT5A,ZSWIM5	32
Cancer, Endocrine System Disorders, Gastrointestinal Disease, Organismal Injury and Abnormalities	pancreatic tumor	6.22E-03				ADAM23,ATRNL1,CACNA1H,CDH8,CNTNAP2,COLEC11,CTHRC1,FLRT3,GATA4,HS6ST2,MTUS2,PEG3,SCN7A,WNT5A	14
Developmental Disorder, Organismal Injury and Abnormalities	congenital malformation of genitourinary system	6.23E-03	Increased	2.126	bias	AMHR2,ARX,ESR2,NR5A1,STAR,TCF21	6
Molecular Transport	transport of molecule	6.26E-03		-1.813	bias	ABCG2,ANO4,AQP11,CACNA1H,CADPS,CASR,CIDEA,EDN3,ESR2,FXYD1,MAL,NR1H4,PROK1,RYR2,SCN7A,STAR,STXBP5L	17
Organ Morphology, Respiratory System Development and Function	abnormal morphology of trachea	6.39E-03				CACNA1H,WNT5A	2
Cell Cycle	delay in initiation of G1 phase	6.39E-03				MYOCD,RUNX2	2
Cellular Movement, Nervous System Development and Function	migration of neurons	6.60E-03				ARX,CNTNAP2,ESR2,GPM6A,NDNF	5
Behavior	behavior	6.66E-03		-0.420		ARX,CACNA1H,CASR,CNTNAP2,CXCL14,ESR2,GATM,JPH4,MAG,NR1H4,PAX5,PEG3	12
Gastrointestinal Disease, Hepatic System Disease, Inflammatory Disease, Organismal Injury and Abnormalities	primary biliary cirrhosis	6.74E-03				ABCG2,DLK1,WNT5A	3
Connective Tissue Development and Function, Organ Morphology, Organismal Development, Skeletal and Muscular System Development and Function, Tissue Development	abnormal morphology of radius	6.81E-03				SFRP2,WNT5A	2
Cancer, Endocrine System Disorders, Organismal Injury and Abnormalities, Reproductive System Disease	hyperplasia of Leydig cells	6.81E-03				AMHR2,STAR	2
Gene Expression	transactivation of RNA	6.86E-03		-1.267	bias	CASR,ESR2,FHL2,GATA4,NR1H4,NR5A1,PCSK6,RUNX2	8
Cancer, Gastrointestinal Disease, Organismal Injury and Abnormalities	colon adenocarcinoma	6.86E-03				ABCG2,ADAM23,AMIGO2,ANO4,ATRNL1,BTNL9,CACNA1H,CADPS,CASR,CDH8,CNTNAP2,EMILIN3,FAM19A2,JPH4,KLHDC8A,MTUS2,MUM1L1,MYOCD,NR5A1,PCDH11X,PEG3,PRSS35,RUNX2,RYR2,SCN7A,SCUBE1,SFRP2,WFIKKN2,WNT5A,ZSWIM5	30
Cancer, Gastrointestinal Disease, Organismal Injury and Abnormalities	colorectal neoplasia	7.18E-03				ABCG2,ADAM23,AMIGO2,ANO4,ATRNL1,BTNL9,CACNA1H,CADPS,CASR,CDH8,CNTNAP2,EDN3,EMILIN3,ESR2,FAM19A2,JPH4,KLHDC8A,MTUS2,MUM1L1,MYOCD,NR5A1,PAX5,PCDH11X,PEG3,PRSS35,RUNX2,RYR2,SCN7A,SCUBE1,SFRP2,TCF21,TNFRSF17,TSPAN8,WFIKKN2,WNT5A,ZSWIM5	36
Tissue Morphology	quantity of cells	7.23E-03		-1.684	bias	ABCG2,ARX,CIDEA,CNTNAP2,CXCL14,DLK1,EDN3,ESR2,GATA4,NR5A1,PAX5,PEG3,PROK1,RUNX2,ST3GAL4,STAR,TNFRSF17,WNT5A	18
Organ Morphology, Organismal Development, Reproductive System Development and Function	lack of corpus luteum	7.25E-03				ESR2,STAR	2
Cardiovascular System Development and Function, Organ Morphology, Tissue Morphology	quantity of heart cells	7.25E-03				GATA4,STAR	2
Organismal Development, Skeletal and Muscular System Development and Function	abnormal morphology of stylopod	7.34E-03				ESR2,RUNX2,WNT5A	3
Psychological Disorders	schizophrenia spectrum disorder	7.37E-03				ARX,CACNA1H,CNTNAP2,ESR2,FXYD1,MAG,MAL	7
Cancer, Gastrointestinal Disease, Organismal Injury and Abnormalities	colorectal adenocarcinoma	7.41E-03				ABCG2,ADAM23,AMIGO2,ANO4,ATRNL1,BTNL9,CACNA1H,CADPS,CASR,CDH8,CNTNAP2,EMILIN3,FAM19A2,JPH4,KLHDC8A,MTUS2,MUM1L1,MYOCD,NR5A1,PAX5,PCDH11X,PEG3,PRSS35,RUNX2,RYR2,SCN7A,SCUBE1,SFRP2,WFIKKN2,WNT5A,ZSWIM5	31
Organ Morphology, Reproductive System Development and Function	abnormal morphology of internal genitalia	7.45E-03				AMHR2,ESR2,FOXL2,GATM,PCSK6,STAR	6
Cancer, Organismal Injury and Abnormalities	adenoma	7.63E-03				ABCG2,AMHR2,DIRAS3,EDN3,ESR2,MUM1L1,NR1H4,NR5A1	8
Connective Tissue Development and Function, Skeletal and Muscular System Development and Function, Tissue Development	morphology of bone	7.65E-03				ESR2,PCSK6,RUNX2,RYR2,SFRP2,WFIKKN2,WNT5A	7
Lipid Metabolism, Small Molecule Biochemistry, Vitamin and Mineral Metabolism	synthesis of bile acid	7.70E-03				NR1H4,STAR	2
Cell Death and Survival	cell death of lymphoblastoid cell lines	7.75E-03				CADPS,GPM6A,WNT5A	3
Digestive System Development and Function, Embryonic Development, Organismal Development	development of palate	7.75E-03				TCF21,WFIKKN2,WNT5A	3
Cancer, Organismal Injury and Abnormalities, Reproductive System Disease	hyperplasia of genital organ	7.75E-03				AMHR2,ESR2,STAR	3
Carbohydrate Metabolism, Molecular Transport	quantity of glycogen	7.75E-03				ABCG2,CTHRC1,NR1H4	3
Connective Tissue Development and Function, Tissue Morphology	quantity of white adipose tissue	7.75E-03				CIDEA,CXCL14,GATM	3
Cell Cycle, Nervous System Development and Function	G1/S phase transition of astrocytes	7.98E-03				EDN3	1
Cancer, Hematological Disease, Immunological Disease, Organismal Injury and Abnormalities	Philadelphia-positive B-cell acute lymphoblastic leukemia	7.98E-03				PAX5	1
Tissue Morphology	abnormal morphology of gonadal ridge	7.98E-03				NR5A1	1
Molecular Transport, Protein Trafficking, Tissue Development	accumulation of collagen fiber	7.98E-03				ESR2	1
Cell-To-Cell Signaling and Interaction, Drug Metabolism, Molecular Transport, Small Molecule Biochemistry	accumulation of norepinephrine	7.98E-03				CADPS	1
Skeletal and Muscular System Development and Function, Tissue Development	accumulation of osteoid	7.98E-03				CASR	1
Cancer, Organismal Injury and Abnormalities, Reproductive System Disease	advanced androgen-dependent prostate tumor	7.98E-03				ESR2	1
Cardiovascular System Development and Function, Embryonic Development, Organ Development, Organismal Development, Reproductive System Development and Function, Tissue Development	angiogenesis of testis	7.98E-03				PROK1	1
Inflammatory Disease, Inflammatory Response, Organismal Injury and Abnormalities, Reproductive System Disease	atrophic vaginitis	7.98E-03				ESR2	1
Cancer, Organismal Injury and Abnormalities, Reproductive System Disease	axillary lymph node negative breast cancer	7.98E-03				ESR2	1
Gene Expression	binding of HNF4 binding site	7.98E-03				NR1H4	1
Lipid Metabolism, Small Molecule Biochemistry	binding of bile acid	7.98E-03				NR1H4	1
Developmental Disorder, Skeletal and Muscular Disorders	brachypodia	7.98E-03				SFRP2	1
Cardiovascular System Development and Function, Cellular Development, Embryonic Development, Organ Development, Organismal Development, Tissue Development	cardiogenesis of germ cell tumor cell lines	7.98E-03				GATA4	1
Amino Acid Metabolism, Drug Metabolism, Molecular Transport, Small Molecule Biochemistry	clearance of methotrexate	7.98E-03				ABCG2	1
Cell-To-Cell Signaling and Interaction, Connective Tissue Development and Function, Skeletal and Muscular System Development and Function	clustering of osteoblasts	7.98E-03				RUNX2	1
Free Radical Scavenging, Small Molecule Biochemistry	consumption of hydrogen peroxide	7.98E-03				ABCG2	1
Cell Cycle, Cell-To-Cell Signaling and Interaction, Cellular Growth and Proliferation, Embryonic Development	contact growth inhibition of embryonic cell lines	7.98E-03				ABCG2	1
Cell Morphology, Connective Tissue Development and Function	contraction of adipocytes	7.98E-03				EDN3	1
Cell Morphology	conversion of crypt cells	7.98E-03				MAFA	1
Cancer, Organismal Injury and Abnormalities, Tumor Morphology	conversion of spindle cell-type squamous cell carcinoma	7.98E-03				PCSK6	1
Nervous System Development and Function	delay in initiation of myelination of sciatic nerve	7.98E-03				MAL	1
Cellular Development, Tissue Development	delay in maturation of bone marrow cells	7.98E-03				ABCG2	1
Embryonic Development, Organ Development, Organismal Development, Reproductive System Development and Function, Tissue Development	development of cervix	7.98E-03				WNT5A	1
Embryonic Development, Lymphoid Tissue Structure and Development, Organ Development, Organismal Development	development of lymphoid compartment	7.98E-03				PAX5	1
Cellular Development, Embryonic Development, Organismal Development, Tissue Development	differentiation of dental follicle cells	7.98E-03				RUNX2	1
Cellular Development, Embryonic Development, Organ Development, Organismal Development, Reproductive System Development and Function, Tissue Development	differentiation of mammary lobuloalveolar unit	7.98E-03				RUNX2	1
Nervous System Development and Function, Organ Morphology	dilation of lateral cerebral ventricle	7.98E-03				ARX	1
Cellular Compromise, Tissue Morphology	disorganization of vascular endothelial cells	7.98E-03				NR5A1	1
Tissue Morphology	disruption of basement membrane	7.98E-03				PCSK6	1
Cellular Response to Therapeutics	drug resistance of fibroblast cell lines	7.98E-03				ABCG2	1
