# Supplementary material for: Comparative transcriptome analysis of matched primary and distant metastatic ovarian carcinoma
Source: BMC Cancer. 2019 Nov 19;19:1121. doi: 10.1186/s12885-019-6339-0 (PMC6862850; doi:10.1186/s12885-019-6339-0)
Supplement: Supplementary file 4 — Additional file 3: Table S3. Number of upstream transcription factor motifs predicted within (+/− 1.5 kb of TSS) or around (+/− 50 kb from TSS) promoters of IPA predicted target genes. [file 12885_2019_6339_MOESM4_ESM.xlsx]

## Sheet: Sheet1
GeneTSS(TF)	Chr	Start	End	Strand	GATA4 motif count	NR5A1 motif count	FOXL2 motif count
CTHRC1_3kb(GATA4-target)	chr8	104383161	104386161	+	0
DLK1_3kb(FOXL2-target)	chr14	101191702	101194702	+	0
GATA4_3kb(GATA4-target)	chr8	11560217	11563217	+	3
NR5A1_3kb(GATA4-target)	chr9	127268199	127271199	-	2
RYR2_3kb(GATA4-target)	chr1	237204202	237207202	+	1
STAR_3kb(GATA4-target)	chr8	38007100	38010100	-	2
AMHR2_3kb(NR5A1-target)	chr12	53816139	53819139	+		2
NR5A1_3kb(NR5A1-target)	chr9	127268199	127271199	-		1
SGCZ_3kb(NR5A1-target)	chr8	15094292	15097292	-		0
STAR_3kb(NR5A1-target)	chr8	38007100	38010100	-		1
WNT5A_3kb(FOXL2-target)	chr3	55520170	55523170	-			0
GATA4_3kb(FOXL2-target)	chr8	11560217	11563217	+			0
MAFA_3kb(FOXL2-target)	chr8	144511102	144514102	-			0
MYOCD_3kb(FOXL2-target)	chr17	12567707	12570707	+			1
NR1H4_3kb(FOXL2-target)	chr12	100866051	100869051	+			0
GATA4_100kb(FOXL2-target)	chr8	11511717	11611717	+			28
MAFA_100kb(FOXL2-target)	chr8	144462602	144562602	-			14
MYOCD_100kb(FOXL2-target)	chr17	12519207	12619207	+			39
NR1H4_100kb(FOXL2-target)	chr12	100817551	100917551	+			46
WNT5A_100kb(FOXL2-target)	chr3	55471670	55571670	-			21
