# Supplementary material for: Comparative transcriptome analysis of matched primary and distant metastatic ovarian carcinoma
Source: BMC Cancer. 2019 Nov 19;19:1121. doi: 10.1186/s12885-019-6339-0 (PMC6862850; doi:10.1186/s12885-019-6339-0)
Supplement: Supplementary file 5 — Additional file 4: Table S4. Upstream regulators identified in our data using Ingenuity Pathway Analysis. [file 12885_2019_6339_MOESM5_ESM.xlsx]

## Sheet: Taul1
Upstream Regulator	Exp Log Ratio	Molecule Type	Predicted Activation State	Activation z-score	Flags	p-value of overlap	Target molecules in dataset	Mechanistic Network
FOXA2		transcription regulator				4.35E-05	DLK1,GATA4,MAFA,MYOCD,NR1H4,WNT5A
BMP7		growth factor	Activated	2.207	bias	8.41E-05	CIDEA,DLK1,PCSK6,RUNX2,STAR
GATA4	-7.621	transcription regulator		-1.000		3.16E-04	CTHRC1,GATA4,NR5A1,RYR2,STAR
NKX2-5		transcription regulator				3.58E-04	GATA4,MYOCD,RYR2
DLX5		transcription regulator				3.61E-04	ARX,RUNX2
SOX8		transcription regulator				4.64E-04	DLK1,RUNX2
ZFP57		transcription regulator				5.78E-04	DLK1,PEG3
MEIS1		transcription regulator				8.44E-04	DLK1,HLF
CLEC11A		growth factor				1.06E-03	FHL2,RUNX2,STAR
CBX2		transcription regulator				1.16E-03	GATA4,NR5A1
NKX6-1		transcription regulator				1.33E-03	ARX,MAFA
HIC1		transcription regulator				1.44E-03	AMIGO2,CXCL14,FHL2
BMP4		growth factor		1.067	bias	1.50E-03	BARX1,RUNX2,STAR,WNT5A
EGF		growth factor		-1.489	bias	1.91E-03	ABCG2,CXCL14,ESR2,NR5A1,RUNX2,ST3GAL4,STAR
EED		transcription regulator				2.63E-03	GATA4,TCF21
PAX2		transcription regulator				2.63E-03	PAX5,SFRP2
PITX2		transcription regulator				2.80E-03	NR5A1,TCF21,WNT5A
BMP15		growth factor				2.88E-03	PCSK6,STAR
H2AFX		transcription regulator				2.88E-03	GATA4,SFRP2
SOX3		transcription regulator				2.91E-03	NR5A1,PEG3,WNT5A
CTNNB1		transcription regulator				2.98E-03	CTHRC1,EDN3,ESR2,PCSK6,PEG3,PRSS35,RUNX2,TSPAN8	8 (2)
FGF9		growth factor				3.15E-03	RUNX2,STAR
LHX9		transcription regulator				3.64E-03	NR5A1
MEF2C		transcription regulator				3.96E-03	RUNX2,RYR2,SFRP2
FHL2	-1.309	transcription regulator				4.33E-03	FHL2,WNT5A
POU5F1		transcription regulator				4.60E-03	CIDEA,GATA4,PCSK6,PEG3,WNT5A
SOX2		transcription regulator		0.849		5.51E-03	ABCG2,CXCL14,GATA4,PEG3,WNT5A	7 (2)
GDF3		growth factor				7.27E-03	PCSK6
OSTF1		transcription regulator				7.27E-03	RUNX2
Sry		transcription regulator				7.27E-03	TCF21
FOXL1		transcription regulator				7.27E-03	WNT5A
PPARGC1A		transcription regulator				7.41E-03	CIDEA,MAL,NR1H4,RUNX2
GLI3		transcription regulator				9.79E-03	RUNX2,WNT5A
FOXC2		transcription regulator				1.07E-02	RUNX2,WNT5A
Cmtm2a		transcription regulator				1.09E-02	STAR
LBX1		transcription regulator				1.09E-02	FHL2
TAF3		transcription regulator				1.09E-02	GATA4
Yap1		transcription regulator				1.09E-02	MYOCD
FOXF2		transcription regulator				1.09E-02	WNT5A
Prl3b1		growth factor				1.09E-02	ESR2
NOG		growth factor				1.38E-02	RUNX2,WNT5A
DLX1		transcription regulator				1.45E-02	ARX
FOXE1		transcription regulator				1.45E-02	WNT5A
SHOX2		transcription regulator				1.45E-02	RUNX2
AMELX		growth factor				1.45E-02	RUNX2
GATA6		transcription regulator				1.54E-02	AMHR2,GATA4,STAR
DKK1		growth factor				1.54E-02	RUNX2,WNT5A
HES1		transcription regulator				1.72E-02	DLK1,PAX5
CEBPA		transcription regulator				1.76E-02	NR1H4,PAX5,PCSK6,RUNX2,STAR
MYRF		transcription regulator				1.81E-02	MAG
HMGB2		transcription regulator				1.81E-02	RUNX2
LEP		growth factor		0.000		1.86E-02	DLK1,ESR2,RUNX2,STAR,WNT5A
SOX9		transcription regulator				1.90E-02	NR5A1,RUNX2
USF2		transcription regulator				1.96E-02	NR5A1,STAR
KLF6		transcription regulator				2.09E-02	DLK1,NR5A1
NRIP1		transcription regulator				2.09E-02	CIDEA,STAR
EN2		transcription regulator				2.16E-02	PAX5
TCF21	-2.182	transcription regulator				2.16E-02	NR5A1
OGN		growth factor				2.16E-02	RUNX2
LMO4		transcription regulator				2.16E-02	RYR2
PAX4		transcription regulator				2.16E-02	ARX
FGF18		growth factor				2.16E-02	RUNX2
STAT5B		transcription regulator				2.21E-02	CIDEA,ESR2,PAX5
TBX5		transcription regulator				2.42E-02	GATA4,RYR2
TCF4		transcription regulator				2.48E-02	AMHR2,RUNX2
BMP5		growth factor				2.52E-02	STAR
NKX3-2		transcription regulator				2.52E-02	RUNX2
PDX1		transcription regulator				2.53E-02	DLK1,MAFA,TSPAN8
SIRT1		transcription regulator				2.61E-02	GATA4,NR1H4,SFRP2
SRF		transcription regulator				2.78E-02	FHL2,GATA4,GPM6A,MYOCD
NEUROG3		transcription regulator				2.84E-02	CDH8,MAFA
ZNF384		transcription regulator				2.88E-02	RUNX2
STAG1		transcription regulator				2.88E-02	PCDH11X
HOXA2		transcription regulator				2.88E-02	RUNX2
SMARCA1		transcription regulator				2.88E-02	STAR
EMX2		transcription regulator				2.88E-02	CDH8
HEYL		transcription regulator				2.88E-02	GATA4
SOX1		transcription regulator				2.91E-02	PEG3,WNT5A
MYC		transcription regulator		-0.543	bias	2.96E-02	CNTNAP2,FXYD1,GATA4,MAG,PAX5,PEG3,ST3GAL4,WNT5A
SOX11		transcription regulator				3.21E-02	PAX5,RUNX2
DMRT1		transcription regulator				3.21E-02	FOXL2,NR5A1
SRA1		transcription regulator				3.23E-02	STAR
MEOX1		transcription regulator				3.23E-02	GATA4
GMNN		transcription regulator				3.29E-02	PEG3,WNT5A
BMP2		growth factor				3.31E-02	PCSK6,RUNX2,STAR
PRDM5		transcription regulator				3.37E-02	PAX5,RUNX2
GLI1		transcription regulator				3.44E-02	ABCG2,GATA4,RUNX2
RYBP		transcription regulator				3.58E-02	GATA4
LDB1		transcription regulator				3.58E-02	SFRP2
HOXA1		transcription regulator				3.58E-02	GATA4
GDF2		growth factor				3.93E-02	ABCG2,DLK1
SOX6		transcription regulator				3.93E-02	RUNX2
ISL1		transcription regulator				4.01E-02	BARX1,SCN7A
PAX6		transcription regulator				4.04E-02	CDH8,MAFA,STAR
FGF8		growth factor				4.18E-02	BARX1,PAX5
BMP6		growth factor				4.18E-02	PCSK6,STAR
FOXF1		transcription regulator				4.28E-02	WNT5A
SMAD3		transcription regulator				4.38E-02	ESR2,NR5A1,RUNX2
CREB1		transcription regulator		-0.664		4.39E-02	AQP11,CDH8,ECEL1,PCDH11X,STAR
SOX5		transcription regulator				4.63E-02	RUNX2
EN1		transcription regulator				4.63E-02	PAX5
SP7		transcription regulator				4.63E-02	RUNX2
POU3F1		transcription regulator				4.63E-02	MAG
ZIC3		transcription regulator				4.63E-02	GATA4
NOTCH1		transcription regulator				4.64E-02	DLK1,RUNX2,WNT5A
GLI2		transcription regulator				4.79E-02	GATA4,RUNX2
KLF4		transcription regulator				4.85E-02	MYOCD,PEG3,WNT5A
TRIM24		transcription regulator				4.88E-02	CASR,FLRT3
CREBBP		transcription regulator				4.92E-02	AMHR2,AQP11,RUNX2,STAR
TP53		transcription regulator	Inhibited	-2.412		2.42E-01	ABCG2,EGFL6,FHL2,GATM,PEG3,RUNX2,SFRP2
