# Supplementary material for: Comparative transcriptome analysis of matched primary and distant metastatic ovarian carcinoma
Source: BMC Cancer. 2019 Nov 19;19:1121. doi: 10.1186/s12885-019-6339-0 (PMC6862850; doi:10.1186/s12885-019-6339-0)
Supplement: Supplementary file 6 — Additional file 5: Table S5. Univariate cox proportional hazard analysis for our 100 metastatic genes performed from TCGA data. [file 12885_2019_6339_MOESM6_ESM.xlsx]

## Sheet: Table_S5
Feature	exp(coef)	lower .95	upper .95	P
GATA4	0.8	0.69	0.94	0.005
FAM19A2	1.2	1	1.4	0.0096
PCSK6	0.85	0.74	0.97	0.02
PAX5	1.2	1	1.4	0.037
SFRP2	1.2	1	1.3	0.04
AMHR2	0.85	0.73	0.99	0.042
MAL	1.2	1	1.4	0.049
DLK1	0.87	0.75	1	0.051
GATM	0.87	0.76	1	0.053
TNFRSF17	1.2	1	1.3	0.056
EMILIN3	0.86	0.73	1	0.066
CTHRC1	1.1	0.98	1.3	0.1
ANO4	1.1	0.98	1.3	0.1
ECEL1	1.1	0.97	1.3	0.11
CDH8	1.1	0.97	1.3	0.12
ZIM2	0.89	0.77	1	0.13
AQP11	0.89	0.77	1	0.14
TSPAN8	0.89	0.77	1	0.14
NR1H4	0.88	0.75	1	0.14
ILDR2	1.1	0.96	1.3	0.15
STXBP5L	0.9	0.78	1	0.16
FLRT3	1.1	0.95	1.2	0.23
EML5	0.91	0.78	1.1	0.24
ESR2	0.92	0.8	1.1	0.24
CXCL14	1.1	0.94	1.2	0.25
CADPS	0.92	0.8	1.1	0.26
MAFA	1.1	0.94	1.3	0.26
NAP1L3	1.1	0.94	1.3	0.27
WIPF3	0.93	0.8	1.1	0.29
PROK1	0.92	0.78	1.1	0.3
SCN7A	1.1	0.93	1.3	0.31
EPYC	1.1	0.94	1.2	0.31
RUNX2	1.1	0.93	1.2	0.31
FOXL2	0.93	0.81	1.1	0.32
UBXN8	0.92	0.78	1.1	0.33
ATRNL1	0.93	0.8	1.1	0.33
DIRAS3	1.1	0.93	1.3	0.33
PCDH11X	1.1	0.93	1.2	0.33
STAR	0.94	0.81	1.1	0.38
ZSWIM5	0.94	0.82	1.1	0.39
JPH4	1.1	0.92	1.2	0.4
EDN3	0.94	0.81	1.1	0.4
FXYD1	1.1	0.91	1.2	0.43
PEG3	0.94	0.82	1.1	0.44
NR5A1	0.94	0.81	1.1	0.44
KLHDC8A	0.95	0.82	1.1	0.45
DHRS2	0.95	0.84	1.1	0.49
RYR2	1	0.91	1.2	0.5
IGSF11	0.95	0.82	1.1	0.51
ARX	0.95	0.82	1.1	0.52
HS6ST2	0.96	0.83	1.1	0.56
MTUS2	1	0.9	1.2	0.56
GPM6A	0.96	0.84	1.1	0.56
SCUBE1	0.95	0.81	1.1	0.57
CASR	0.97	0.84	1.1	0.64
MAG	0.96	0.83	1.1	0.65
PRSS35	0.97	0.84	1.1	0.65
ABCG2	0.97	0.84	1.1	0.68
BTNL9	0.97	0.85	1.1	0.68
ADAM23	1	0.89	1.2	0.7
FHL2	1	0.89	1.2	0.72
ST3GAL4	1	0.89	1.2	0.73
AMIGO2	0.98	0.86	1.1	0.73
WNT5A	1	0.88	1.2	0.76
EGFL6	0.98	0.84	1.1	0.77
TCF21	1	0.88	1.2	0.78
HLF	0.98	0.86	1.1	0.78
COLEC11	0.98	0.85	1.1	0.81
WFIKKN2	0.99	0.85	1.2	0.88
PLCXD3	0.99	0.85	1.2	0.89
MUM1L1	0.99	0.86	1.1	0.91
CACNA1H	1	0.86	1.2	0.97
TMEM215	1	0.86	1.2	0.98
CNTNAP2	1	0.85	1.2	0.99
MYOCD	1	0.85	1.2	1
BARX1	1	0.87	1.2	1
